# Supplementary material for: Complementing community science with xenomonitoring: Understanding the eco-epidemiology of Dirofilaria immitis infection in dogs and mosquitoes
Source: Parasit Vectors. 2025 Jun 20;18:233. doi: 10.1186/s13071-025-06882-0 (PMC12181931; doi:10.1186/s13071-025-06882-0)
Supplement: Supplementary file 1 — Supplementary Material 1. [file 13071_2025_6882_MOESM1_ESM.csv]

STable 1: Community science data of dirofilariosis infection and pet-related data provided by dog owners
datatype	Positive_test	Region	County	City	Sex	Age_Cat	Weight_cat	Keepingconditions
CommunityScience	1	Central Transdanubia	Fejér	Aba	female	05 - 10 Year	15-30 kg	Outdoor
CommunityScience	1	Central Transdanubia	Fejér	Adony	male	10+ Year	NA	Outdoor
CommunityScience	0	Central Transdanubia	Fejér	Agárd	male	01 -05 Year	05 - 15 kg	Outdoor
CommunityScience	0	Central Transdanubia	Veszprém	Ajka	male	<1 Year	05 - 15 kg	Indoor
CommunityScience	0	Pest	Pest	Albertirsa	male	<1 Year	15-30 kg	Indoor
CommunityScience	1	Pest	Pest	Albertirsa	female	05 - 10 Year	15-30 kg	Mixed
CommunityScience	0	Pest	Pest	Albertirsa	female	10+ Year	15-30 kg	Outdoor
CommunityScience	0	Southern Great Plain	Csongrád	Algy?	female	10+ Year	05 - 15 kg	Indoor
CommunityScience	1	Pest	Pest	Budaörs	female	01 -05 Year	15-30 kg	Outdoor
CommunityScience	0	Southern Great Plain	Békés	Almáskamarás	male	01 -05 Year	05 - 15 kg	Outdoor
CommunityScience	0	Pest	Pest	Alsónémedi	female	01 -05 Year	30-50 kg	Mixed
CommunityScience	0	Northern Hungary	B.-A.-Zemplén	Hej?bába	female	01 -05 Year	05 - 15 kg	Indoor
CommunityScience	0	Southern Transdanubia	Somogy	Bábonymegyer	male	10+ Year	50+ kg	Mixed
CommunityScience	0	Central Transdanubia	Veszprém	Badacsonytomaj	male	05 - 10 Year	30-50 kg	Mixed
CommunityScience	1	Pest	Pest	Bag	male	10+ Year	15-30 kg	Outdoor
CommunityScience	1	Central Transdanubia	Komárom-Esztergom	Baj	female	05 - 10 Year	15-30 kg	Indoor
CommunityScience	0	Central Transdanubia	Komárom-Esztergom	Baj 2836	female	05 - 10 Year	15-30 kg	Outdoor
CommunityScience	1	Southern Great Plain	Bács-Kiskun	Baja	male	10+ Year	30-50 kg	Outdoor
CommunityScience	0	Southern Great Plain	Bács-Kiskun	Baja	female	05 - 10 Year	30-50 kg	Mixed
CommunityScience	0	Southern Great Plain	Bács-Kiskun	Baja	female	<1 Year	05 - 15 kg	Mixed
CommunityScience	1	Southern Great Plain	Bács-Kiskun	Baja	female	05 - 10 Year	15-30 kg	Outdoor
CommunityScience	0	Central Transdanubia	Veszprém	Bakonybél	female	01 -05 Year	05 - 15 kg	Indoor
CommunityScience	0	Central Transdanubia	Veszprém	Bakonyoszlop	male	05 - 10 Year	50+ kg	Outdoor
CommunityScience	0	Central Transdanubia	Veszprém	Bakonyszentkirály	unkown	NA	05 - 15 kg	Mixed
CommunityScience	0	Central Transdanubia	Veszprém	Balatonalmádi	female	05 - 10 Year	15-30 kg	Mixed
CommunityScience	0	Central Transdanubia	Veszprém	Balatonalmádi 8220	female	01 -05 Year	05 - 15 kg	Indoor
CommunityScience	0	Central Transdanubia	Veszprém	Balatonalmádi 8220	female	10+ Year	30-50 kg	Indoor
CommunityScience	0	Central Transdanubia	Veszprém	Balatonalmádi 8220	female	01 -05 Year	15-30 kg	Indoor
CommunityScience	0	Southern Transdanubia	Somogy	Balatonberény	male	05 - 10 Year	15-30 kg	Mixed
CommunityScience	0	Central Transdanubia	Veszprém	Balatonederics	female	05 - 10 Year	05 - 15 kg	Mixed
CommunityScience	0	Central Transdanubia	Veszprém	Balatonfüred	male	01 -05 Year	30-50 kg	Mixed
CommunityScience	0	Central Transdanubia	Veszprém	Balatonfüred	male	01 -05 Year	15-30 kg	Mixed
CommunityScience	0	Central Transdanubia	Veszprém	Balatonfüred	female	<1 Year	<5 kg	Mixed
CommunityScience	0	Western Transdanubia	Zala	Balatongyörök	female	10+ Year	15-30 kg	Mixed
CommunityScience	0	Central Transdanubia	Veszprém	Balatonkenese	male	05 - 10 Year	30-50 kg	Mixed
CommunityScience	0	Southern Transdanubia	Somogy	Balatonkeresztúr	male	01 -05 Year	05 - 15 kg	Indoor
CommunityScience	0	Southern Transdanubia	Somogy	Balatonszabadi	male	01 -05 Year	15-30 kg	Outdoor
CommunityScience	0	Southern Transdanubia	Somogy	Balatonszabadi	unkown	NA	<5 kg	NA
CommunityScience	0	Southern Transdanubia	Somogy	Balatonszemes	female	01 -05 Year	15-30 kg	Mixed
CommunityScience	1	Northern Great Plain	Hajdú-Bihar	Balmazújváros	male	05 - 10 Year	15-30 kg	Outdoor
CommunityScience	0	Northern Hungary	Nógrád	Bátonyterenye	female	05 - 10 Year	05 - 15 kg	Indoor
CommunityScience	1	Southern Great Plain	Békés	Battonya	female	05 - 10 Year	05 - 15 kg	Mixed
CommunityScience	0	Southern Great Plain	Békés	Békés	female	10+ Year	05 - 15 kg	Mixed
CommunityScience	1	Southern Great Plain	Békés	Békés	male	05 - 10 Year	15-30 kg	Outdoor
CommunityScience	1	Southern Great Plain	Békés	Bekescsaba	male	05 - 10 Year	15-30 kg	Outdoor
CommunityScience	1	Southern Great Plain	Békés	Békéscsaba	female	05 - 10 Year	15-30 kg	Mixed
CommunityScience	1	Southern Great Plain	Békés	Békéscsaba	male	05 - 10 Year	15-30 kg	Outdoor
CommunityScience	1	Southern Great Plain	Békés	Békéscsaba	male	05 - 10 Year	15-30 kg	Outdoor
CommunityScience	1	Southern Great Plain	Békés	Békéscsaba	female	05 - 10 Year	15-30 kg	Outdoor
CommunityScience	1	Southern Great Plain	Békés	Békéscsaba	male	05 - 10 Year	05 - 15 kg	Outdoor
CommunityScience	1	Southern Great Plain	Békés	Békéscsaba	unkown	NA	15-30 kg	Outdoor
CommunityScience	0	Southern Great Plain	Békés	Békéscsaba	female	10+ Year	15-30 kg	Indoor
CommunityScience	0	Southern Great Plain	Békés	Békéscsaba	female	01 -05 Year	15-30 kg	Outdoor
CommunityScience	1	Southern Great Plain	Békés	Békéscsaba	unkown	NA	15-30 kg	Outdoor
CommunityScience	0	Southern Great Plain	Békés	Békéscsaba	female	01 -05 Year	30-50 kg	Mixed
CommunityScience	1	Southern Great Plain	Békés	Békéscsaba	female	05 - 10 Year	15-30 kg	Outdoor
CommunityScience	0	Southern Great Plain	Békés	Békéscsaba	male	01 -05 Year	15-30 kg	Mixed
CommunityScience	0	Southern Great Plain	Békés	Békéscsaba 5600	female	05 - 10 Year	15-30 kg	Mixed
CommunityScience	1	Southern Great Plain	Békés	Békésszentandrás	male	05 - 10 Year	05 - 15 kg	Outdoor
CommunityScience	0	Northern Hungary	Nógrád	Bercel	female	10+ Year	05 - 15 kg	Mixed
CommunityScience	0	Northern Hungary	Nógrád	Bercel	female	05 - 10 Year	15-30 kg	Outdoor
CommunityScience	0	Northern Great Plain	Hajdú-Bihar	Berettyóújfalu	female	01 -05 Year	05 - 15 kg	Indoor
CommunityScience	1	Northern Great Plain	Hajdú-Bihar	Berettyóújfalu	male	05 - 10 Year	05 - 15 kg	Mixed
CommunityScience	0	Central Transdanubia	Veszprém	Berhida	unkown	01 -05 Year	05 - 15 kg	Mixed
CommunityScience	0	Southern Transdanubia	Somogy	Berzence	female	<1 Year	<5 kg	Indoor
CommunityScience	1	Central Transdanubia	Fejér	Besny?	male	05 - 10 Year	15-30 kg	Outdoor
CommunityScience	1	Pest	Pest	Biatorbágy	female	05 - 10 Year	15-30 kg	Outdoor
CommunityScience	1	Pest	Pest	Biatorbágy	male	01 -05 Year	30-50 kg	Mixed
CommunityScience	1	Pest	Pest	Biatorbágy	female	05 - 10 Year	15-30 kg	Mixed
CommunityScience	0	Pest	Pest	Biatorbágy	male	01 -05 Year	30-50 kg	Outdoor
CommunityScience	1	Pest	Pest	Biatorbágy	female	05 - 10 Year	30-50 kg	Outdoor
CommunityScience	0	Pest	Pest	Biatorbágy	male	01 -05 Year	05 - 15 kg	Outdoor
CommunityScience	1	Pest	Pest	Biatorbágy	unkown	NA	30-50 kg	Outdoor
CommunityScience	0	Northern Great Plain	Hajdú-Bihar	Bocskaikert	male	<1 Year	05 - 15 kg	Mixed
CommunityScience	1	Northern Hungary	B.-A.-Zemplén	Bodrogkeresztúr	male	05 - 10 Year	05 - 15 kg	Mixed
CommunityScience	0	Southern Transdanubia	Baranya	Bóly	male	01 -05 Year	05 - 15 kg	Mixed
CommunityScience	0	Southern Transdanubia	Tolna	Bonyhád	female	05 - 10 Year	15-30 kg	Indoor
CommunityScience	0	Northern Hungary	B.-A.-Zemplén	Borsodnádasd	male	01 -05 Year	30-50 kg	Mixed
CommunityScience	0	Pest	Budapest	Budapest	unkown	NA	05 - 15 kg	Mixed
CommunityScience	0	Pest	Budapest	Budapest	male	05 - 10 Year	05 - 15 kg	Indoor
CommunityScience	0	Pest	Budapest	Budapest	male	01 -05 Year	05 - 15 kg	Indoor
CommunityScience	0	Pest	Pest	Budakalasz	female	01 -05 Year	<5 kg	Indoor
CommunityScience	0	Pest	Pest	Budakalász	male	05 - 10 Year	30-50 kg	Indoor
CommunityScience	0	Pest	Pest	Budakalász	female	<1 Year	05 - 15 kg	NA
CommunityScience	0	Pest	Pest	Budakalász	female	01 -05 Year	15-30 kg	Indoor
CommunityScience	0	Pest	Pest	Budakeszi	male	05 - 10 Year	15-30 kg	Indoor
CommunityScience	0	Pest	Pest	Budaörs	unkown	NA	NA	Mixed
CommunityScience	0	Pest	Pest	Budaörs	male	05 - 10 Year	05 - 15 kg	Indoor
CommunityScience	0	Pest	Pest	Budaörs	unkown	NA	05 - 15 kg	NA
CommunityScience	0	Pest	Pest	Budaörs	female	01 -05 Year	15-30 kg	Indoor
CommunityScience	0	Pest	Pest	Budaörs	male	05 - 10 Year	05 - 15 kg	Indoor
CommunityScience	0	Pest	Pest	Budaörs	male	05 - 10 Year	05 - 15 kg	Indoor
CommunityScience	0	Pest	Pest	Budaörs	female	<1 Year	05 - 15 kg	Indoor
CommunityScience	0	Pest	Pest	Budaörs	female	01 -05 Year	05 - 15 kg	Indoor
CommunityScience	0	Pest	Pest	Budaörs	male	10+ Year	15-30 kg	Indoor
CommunityScience	0	Pest	Pest	Budaörs	female	10+ Year	<5 kg	Indoor
CommunityScience	0	Pest	Pest	Budaös	female	01 -05 Year	15-30 kg	Outdoor
CommunityScience	0	Pest	Budapest	Budapest	male	01 -05 Year	15-30 kg	Indoor
CommunityScience	0	Pest	Budapest	Budapest	female	10+ Year	05 - 15 kg	Indoor
CommunityScience	0	Pest	Budapest	Budapest	male	05 - 10 Year	30-50 kg	Indoor
CommunityScience	0	Pest	Budapest	Budapest	male	05 - 10 Year	<5 kg	Indoor
CommunityScience	0	Pest	Budapest	Budapest	female	05 - 10 Year	15-30 kg	Indoor
CommunityScience	0	Pest	Budapest	Budapest	female	01 -05 Year	15-30 kg	Mixed
CommunityScience	0	Pest	Budapest	Budapest	female	01 -05 Year	15-30 kg	Indoor
CommunityScience	0	Pest	Budapest	Budapest	female	05 - 10 Year	<5 kg	Indoor
CommunityScience	0	Pest	Budapest	Budapest	male	10+ Year	15-30 kg	Indoor
CommunityScience	0	Pest	Budapest	Budapest	male	01 -05 Year	05 - 15 kg	Indoor
CommunityScience	0	Pest	Budapest	Budapest	male	10+ Year	15-30 kg	Indoor
CommunityScience	0	Pest	Budapest	Budapest	female	01 -05 Year	15-30 kg	Mixed
CommunityScience	0	Pest	Budapest	Budapest	female	10+ Year	30-50 kg	Indoor
CommunityScience	0	Pest	Budapest	Budapest	male	05 - 10 Year	05 - 15 kg	Indoor
CommunityScience	0	Pest	Budapest	Budapest	male	05 - 10 Year	05 - 15 kg	Indoor
CommunityScience	0	Pest	Budapest	Budapest	unkown	NA	15-30 kg	Outdoor
CommunityScience	0	Pest	Budapest	Budapest	male	05 - 10 Year	05 - 15 kg	Indoor
CommunityScience	0	Pest	Budapest	Budapest	female	05 - 10 Year	15-30 kg	Indoor
CommunityScience	0	Pest	Budapest	Budapest	female	05 - 10 Year	05 - 15 kg	Indoor
CommunityScience	0	Pest	Budapest	Budapest	male	10+ Year	05 - 15 kg	Indoor
CommunityScience	0	Pest	Budapest	Budapest	female	<1 Year	<5 kg	Indoor
CommunityScience	0	Pest	Budapest	Budapest	female	01 -05 Year	30-50 kg	Mixed
CommunityScience	0	Pest	Budapest	Budapest	unkown	NA	05 - 15 kg	NA
CommunityScience	0	Pest	Budapest	Budapest	male	<1 Year	15-30 kg	Indoor
CommunityScience	0	Pest	Budapest	Budapest	female	01 -05 Year	15-30 kg	Indoor
CommunityScience	0	Pest	Budapest	Budapest	male	01 -05 Year	<5 kg	Indoor
CommunityScience	0	Pest	Budapest	Budapest	male	<1 Year	15-30 kg	Indoor
CommunityScience	0	Pest	Budapest	Budapest	female	01 -05 Year	05 - 15 kg	Indoor
CommunityScience	0	Pest	Budapest	Budapest	male	05 - 10 Year	05 - 15 kg	Indoor
CommunityScience	0	Pest	Budapest	Budapest	female	01 -05 Year	15-30 kg	Indoor
CommunityScience	0	Pest	Budapest	Budapest	female	05 - 10 Year	05 - 15 kg	Indoor
CommunityScience	0	Pest	Budapest	Budapest	female	01 -05 Year	05 - 15 kg	Indoor
CommunityScience	0	Pest	Budapest	Budapest	female	05 - 10 Year	05 - 15 kg	Indoor
CommunityScience	0	Pest	Budapest	Budapest	female	05 - 10 Year	05 - 15 kg	Indoor
CommunityScience	0	Pest	Budapest	Budapest	female	01 -05 Year	05 - 15 kg	Indoor
CommunityScience	0	Pest	Budapest	Budapest	female	01 -05 Year	15-30 kg	NA
CommunityScience	1	Pest	Budapest	Budapest	male	01 -05 Year	50+ kg	Outdoor
CommunityScience	0	Pest	Budapest	Budapest	female	05 - 10 Year	15-30 kg	Indoor
CommunityScience	0	Pest	Budapest	Budapest	female	05 - 10 Year	15-30 kg	Indoor
CommunityScience	0	Pest	Budapest	Budapest	female	01 -05 Year	15-30 kg	Indoor
CommunityScience	0	Pest	Budapest	Budapest	female	<1 Year	<5 kg	Indoor
CommunityScience	0	Pest	Budapest	Budapest	male	05 - 10 Year	30-50 kg	Indoor
CommunityScience	0	Pest	Budapest	Budapest	female	01 -05 Year	30-50 kg	Mixed
CommunityScience	0	Pest	Budapest	Budapest	female	05 - 10 Year	15-30 kg	Indoor
CommunityScience	0	Pest	Budapest	Budapest	unkown	NA	05 - 15 kg	Indoor
CommunityScience	0	Pest	Budapest	Budapest	female	<1 Year	15-30 kg	Indoor
CommunityScience	0	Pest	Budapest	Budapest	male	01 -05 Year	05 - 15 kg	Indoor
CommunityScience	0	Pest	Budapest	Budapest	male	01 -05 Year	15-30 kg	Indoor
CommunityScience	0	Pest	Budapest	Budapest	female	05 - 10 Year	05 - 15 kg	Indoor
CommunityScience	0	Pest	Budapest	Budapest	male	01 -05 Year	05 - 15 kg	Indoor
CommunityScience	0	Pest	Budapest	Budapest	female	01 -05 Year	05 - 15 kg	Indoor
CommunityScience	0	Pest	Budapest	Budapest	female	01 -05 Year	05 - 15 kg	Indoor
CommunityScience	0	Pest	Budapest	Budapest	female	01 -05 Year	05 - 15 kg	Indoor
CommunityScience	0	Pest	Budapest	Budapest	male	05 - 10 Year	05 - 15 kg	Indoor
CommunityScience	0	Pest	Budapest	Budapest	male	01 -05 Year	05 - 15 kg	Indoor
CommunityScience	0	Pest	Budapest	Budapest	female	<1 Year	<5 kg	Indoor
CommunityScience	0	Pest	Budapest	Budapest	male	05 - 10 Year	05 - 15 kg	Indoor
CommunityScience	0	Pest	Budapest	Budapest	male	01 -05 Year	<5 kg	Indoor
CommunityScience	0	Pest	Budapest	Budapest	female	<1 Year	05 - 15 kg	Indoor
CommunityScience	0	Pest	Budapest	Budapest	female	05 - 10 Year	15-30 kg	Indoor
CommunityScience	0	Pest	Budapest	Budapest	male	01 -05 Year	05 - 15 kg	Indoor
CommunityScience	0	Pest	Budapest	Budapest	male	01 -05 Year	30-50 kg	Indoor
CommunityScience	0	Pest	Budapest	Budapest	male	01 -05 Year	05 - 15 kg	Indoor
CommunityScience	0	Pest	Budapest	Budapest	male	01 -05 Year	05 - 15 kg	Indoor
CommunityScience	0	Pest	Budapest	Budapest	female	01 -05 Year	50+ kg	Indoor
CommunityScience	0	Pest	Budapest	Budapest	male	01 -05 Year	<5 kg	Indoor
CommunityScience	0	Pest	Budapest	Budapest	unkown	NA	30-50 kg	Indoor
CommunityScience	0	Pest	Budapest	Budapest	female	<1 Year	<5 kg	Indoor
CommunityScience	0	Pest	Budapest	Budapest	female	01 -05 Year	15-30 kg	Indoor
CommunityScience	0	Pest	Budapest	Budapest	female	01 -05 Year	05 - 15 kg	Indoor
CommunityScience	0	Pest	Budapest	Budapest	female	01 -05 Year	05 - 15 kg	Indoor
CommunityScience	0	Pest	Budapest	Budapest	male	05 - 10 Year	05 - 15 kg	Indoor
CommunityScience	0	Pest	Budapest	Budapest	female	05 - 10 Year	15-30 kg	Mixed
CommunityScience	0	Pest	Budapest	Budapest	male	05 - 10 Year	05 - 15 kg	Mixed
CommunityScience	0	Pest	Budapest	Budapest	male	01 -05 Year	15-30 kg	Mixed
CommunityScience	0	Pest	Budapest	Budapest	female	05 - 10 Year	05 - 15 kg	Indoor
CommunityScience	0	Pest	Budapest	Budapest	female	05 - 10 Year	15-30 kg	Indoor
CommunityScience	0	Pest	Budapest	Budapest	unkown	NA	<5 kg	Indoor
CommunityScience	0	Pest	Budapest	Budapest	male	01 -05 Year	30-50 kg	Indoor
CommunityScience	0	Pest	Budapest	Budapest	female	05 - 10 Year	15-30 kg	Mixed
CommunityScience	0	Pest	Budapest	Budapest	female	01 -05 Year	05 - 15 kg	Mixed
CommunityScience	0	Pest	Budapest	Budapest	male	01 -05 Year	15-30 kg	Indoor
CommunityScience	0	Pest	Budapest	Budapest	female	01 -05 Year	05 - 15 kg	Indoor
CommunityScience	0	Pest	Budapest	Budapest	male	01 -05 Year	05 - 15 kg	Mixed
CommunityScience	0	Pest	Budapest	Budapest	female	01 -05 Year	05 - 15 kg	Indoor
CommunityScience	0	Pest	Budapest	Budapest	female	01 -05 Year	15-30 kg	Mixed
CommunityScience	0	Pest	Budapest	Budapest	female	05 - 10 Year	30-50 kg	Mixed
CommunityScience	0	Pest	Budapest	Budapest	female	05 - 10 Year	05 - 15 kg	Indoor
CommunityScience	0	Pest	Budapest	Budapest	female	<1 Year	<5 kg	Indoor
CommunityScience	0	Pest	Budapest	Budapest	male	05 - 10 Year	05 - 15 kg	Indoor
CommunityScience	0	Pest	Budapest	Budapest	male	05 - 10 Year	30-50 kg	Indoor
CommunityScience	0	Pest	Budapest	Budapest	male	<1 Year	05 - 15 kg	Indoor
CommunityScience	0	Pest	Budapest	Budapest	male	05 - 10 Year	15-30 kg	Indoor
CommunityScience	0	Pest	Budapest	Budapest	male	01 -05 Year	05 - 15 kg	Indoor
CommunityScience	0	Pest	Budapest	Budapest	male	01 -05 Year	05 - 15 kg	Indoor
CommunityScience	0	Pest	Budapest	Budapest	female	01 -05 Year	15-30 kg	Indoor
CommunityScience	0	Pest	Budapest	Budapest	male	01 -05 Year	05 - 15 kg	Mixed
CommunityScience	0	Pest	Budapest	Budapest	female	10+ Year	15-30 kg	Indoor
CommunityScience	0	Pest	Budapest	Budapest	female	10+ Year	15-30 kg	Mixed
CommunityScience	0	Pest	Budapest	Budapest	unkown	NA	30-50 kg	Outdoor
CommunityScience	0	Pest	Budapest	Budapest	male	01 -05 Year	50+ kg	Outdoor
CommunityScience	0	Pest	Budapest	Budapest	unkown	NA	NA	Outdoor
CommunityScience	0	Pest	Budapest	Budapest	female	01 -05 Year	15-30 kg	Outdoor
CommunityScience	1	Pest	Budapest	Budapest	female	05 - 10 Year	05 - 15 kg	Indoor
CommunityScience	0	Pest	Budapest	Budapest	female	01 -05 Year	15-30 kg	Indoor
CommunityScience	1	Pest	Budapest	Budapest	male	NA	05 - 15 kg	Mixed
CommunityScience	0	Pest	Budapest	Budapest	female	01 -05 Year	15-30 kg	Mixed
CommunityScience	1	Pest	Budapest	Budapest	female	05 - 10 Year	15-30 kg	Mixed
CommunityScience	0	Pest	Budapest	Budapest	unkown	01 -05 Year	30-50 kg	Mixed
CommunityScience	0	Pest	Budapest	Budapest	male	05 - 10 Year	05 - 15 kg	Indoor
CommunityScience	0	Pest	Budapest	Budapest	unkown	05 - 10 Year	05 - 15 kg	Mixed
CommunityScience	0	Pest	Budapest	Budapest	female	05 - 10 Year	15-30 kg	Mixed
CommunityScience	0	Pest	Budapest	Budapest	female	05 - 10 Year	05 - 15 kg	Indoor
CommunityScience	1	Pest	Budapest	Budapest	male	05 - 10 Year	50+ kg	Outdoor
CommunityScience	0	Pest	Budapest	Budapest	female	10+ Year	05 - 15 kg	Mixed
CommunityScience	0	Pest	Budapest	Budapest	unkown	NA	NA	Mixed
CommunityScience	0	Pest	Budapest	Budapest	male	10+ Year	05 - 15 kg	Indoor
CommunityScience	0	Pest	Budapest	Budapest	male	05 - 10 Year	15-30 kg	Indoor
CommunityScience	0	Pest	Budapest	Budapest	female	01 -05 Year	<5 kg	Indoor
CommunityScience	1	Pest	Budapest	Budapest	female	05 - 10 Year	15-30 kg	Indoor
CommunityScience	1	Pest	Budapest	Budapest	female	05 - 10 Year	15-30 kg	Indoor
CommunityScience	0	Pest	Budapest	Budapest	female	01 -05 Year	15-30 kg	Indoor
CommunityScience	0	Pest	Budapest	Budapest	female	05 - 10 Year	05 - 15 kg	Indoor
CommunityScience	0	Pest	Budapest	Budapest	female	01 -05 Year	<5 kg	NA
CommunityScience	0	Pest	Budapest	Budapest	female	01 -05 Year	15-30 kg	Indoor
CommunityScience	0	Pest	Budapest	Budapest	male	<1 Year	<5 kg	Indoor
CommunityScience	0	Pest	Budapest	Budapest	female	05 - 10 Year	05 - 15 kg	Indoor
CommunityScience	0	Pest	Budapest	Budapest	male	01 -05 Year	NA	Outdoor
CommunityScience	0	Pest	Budapest	Budapest	female	05 - 10 Year	15-30 kg	Indoor
CommunityScience	0	Pest	Budapest	Budapest	male	01 -05 Year	15-30 kg	Mixed
CommunityScience	0	Pest	Budapest	Budapest	female	05 - 10 Year	15-30 kg	Outdoor
CommunityScience	0	Pest	Budapest	Budapest	female	05 - 10 Year	15-30 kg	Indoor
CommunityScience	0	Pest	Budapest	Budapest	unkown	NA	05 - 15 kg	Indoor
CommunityScience	0	Pest	Budapest	Budapest	female	05 - 10 Year	05 - 15 kg	Mixed
CommunityScience	0	Pest	Budapest	Budapest	female	01 -05 Year	05 - 15 kg	Indoor
CommunityScience	0	Pest	Budapest	Budapest	male	05 - 10 Year	05 - 15 kg	Outdoor
CommunityScience	1	Pest	Budapest	Budapest	male	01 -05 Year	30-50 kg	Outdoor
CommunityScience	1	Pest	Budapest	Budapest	male	01 -05 Year	15-30 kg	Indoor
CommunityScience	1	Pest	Budapest	Budapest	female	01 -05 Year	15-30 kg	Mixed
CommunityScience	1	Pest	Budapest	Budapest	female	10+ Year	30-50 kg	Outdoor
CommunityScience	0	Pest	Budapest	Budapest	female	01 -05 Year	15-30 kg	Mixed
CommunityScience	1	Pest	Budapest	Budapest	male	01 -05 Year	05 - 15 kg	Outdoor
CommunityScience	0	Pest	Budapest	Budapest	male	01 -05 Year	<5 kg	Indoor
CommunityScience	0	Pest	Budapest	Budapest	female	05 - 10 Year	05 - 15 kg	Indoor
CommunityScience	0	Pest	Budapest	Budapest	male	01 -05 Year	05 - 15 kg	Indoor
CommunityScience	0	Pest	Budapest	Budapest	female	01 -05 Year	05 - 15 kg	Indoor
CommunityScience	0	Pest	Budapest	Budapest	male	<1 Year	05 - 15 kg	Indoor
CommunityScience	0	Pest	Budapest	Budapest	female	<1 Year	15-30 kg	Indoor
CommunityScience	0	Pest	Budapest	Budapest	female	01 -05 Year	<5 kg	Indoor
CommunityScience	0	Pest	Budapest	Budapest	unkown	NA	05 - 15 kg	Indoor
CommunityScience	0	Pest	Budapest	Budapest	female	01 -05 Year	15-30 kg	Indoor
CommunityScience	0	Pest	Budapest	Budapest	male	01 -05 Year	05 - 15 kg	Indoor
CommunityScience	0	Pest	Budapest	Budapest	female	01 -05 Year	05 - 15 kg	Indoor
CommunityScience	0	Pest	Budapest	Budapest	male	01 -05 Year	15-30 kg	Mixed
CommunityScience	0	Pest	Budapest	Budapest	female	10+ Year	05 - 15 kg	Indoor
CommunityScience	0	Pest	Budapest	Budapest	male	10+ Year	30-50 kg	Indoor
CommunityScience	0	Pest	Budapest	Budapest	female	01 -05 Year	05 - 15 kg	Indoor
CommunityScience	1	Pest	Budapest	Budapest	male	01 -05 Year	05 - 15 kg	NA
CommunityScience	0	Pest	Budapest	Budapest	male	<1 Year	05 - 15 kg	Indoor
CommunityScience	0	Pest	Budapest	Budapest	female	01 -05 Year	05 - 15 kg	Indoor
CommunityScience	0	Pest	Budapest	Budapest	male	01 -05 Year	05 - 15 kg	NA
CommunityScience	0	Pest	Budapest	Budapest	female	<1 Year	05 - 15 kg	Indoor
CommunityScience	0	Pest	Budapest	Budapest	female	05 - 10 Year	05 - 15 kg	Indoor
CommunityScience	0	Pest	Budapest	Budapest	male	10+ Year	05 - 15 kg	Indoor
CommunityScience	0	Pest	Budapest	Budapest	female	01 -05 Year	15-30 kg	Indoor
CommunityScience	0	Pest	Budapest	Budapest	unkown	NA	05 - 15 kg	Indoor
CommunityScience	0	Pest	Budapest	Budapest	male	01 -05 Year	05 - 15 kg	Indoor
CommunityScience	0	Pest	Budapest	Budapest	male	01 -05 Year	15-30 kg	Indoor
CommunityScience	1	Pest	Budapest	Budapest	male	05 - 10 Year	30-50 kg	Indoor
CommunityScience	0	Pest	Budapest	Budapest	male	05 - 10 Year	15-30 kg	Indoor
CommunityScience	0	Pest	Budapest	Budapest	male	01 -05 Year	30-50 kg	Indoor
CommunityScience	0	Pest	Budapest	Budapest	male	<1 Year	05 - 15 kg	Indoor
CommunityScience	0	Pest	Budapest	Budapest	female	01 -05 Year	05 - 15 kg	Mixed
CommunityScience	0	Pest	Budapest	Budapest	male	01 -05 Year	15-30 kg	Mixed
CommunityScience	0	Pest	Budapest	Budapest	female	05 - 10 Year	05 - 15 kg	Indoor
CommunityScience	0	Pest	Budapest	Budapest	male	05 - 10 Year	<5 kg	Indoor
CommunityScience	0	Pest	Budapest	Budapest	female	05 - 10 Year	05 - 15 kg	Indoor
CommunityScience	0	Pest	Budapest	Budapest	female	<1 Year	05 - 15 kg	Indoor
CommunityScience	0	Pest	Budapest	Budapest	female	10+ Year	05 - 15 kg	Indoor
CommunityScience	0	Pest	Budapest	Budapest	female	01 -05 Year	05 - 15 kg	Indoor
CommunityScience	0	Pest	Budapest	Budapest	male	05 - 10 Year	<5 kg	Indoor
CommunityScience	1	Pest	Budapest	Budapest	female	01 -05 Year	15-30 kg	Outdoor
CommunityScience	0	Pest	Budapest	Budapest	male	01 -05 Year	15-30 kg	Indoor
CommunityScience	0	Pest	Budapest	Budapest	male	01 -05 Year	30-50 kg	Mixed
CommunityScience	0	Pest	Budapest	Budapest	female	05 - 10 Year	05 - 15 kg	Indoor
CommunityScience	0	Pest	Budapest	Budapest	female	01 -05 Year	<5 kg	Indoor
CommunityScience	0	Pest	Budapest	Budapest	male	05 - 10 Year	<5 kg	Indoor
CommunityScience	1	Pest	Budapest	Budapest	male	01 -05 Year	15-30 kg	Indoor
CommunityScience	1	Pest	Budapest	Budapest	male	01 -05 Year	15-30 kg	Indoor
CommunityScience	0	Pest	Budapest	Budapest	female	10+ Year	<5 kg	Indoor
CommunityScience	0	Pest	Budapest	Budapest	male	01 -05 Year	05 - 15 kg	Indoor
CommunityScience	1	Pest	Budapest	Budapest	female	01 -05 Year	05 - 15 kg	Mixed
CommunityScience	0	Pest	Budapest	Budapest	male	10+ Year	15-30 kg	Mixed
CommunityScience	0	Pest	Budapest	Budapest	female	10+ Year	05 - 15 kg	Indoor
CommunityScience	1	Pest	Budapest	Budapest	male	05 - 10 Year	15-30 kg	Outdoor
CommunityScience	0	Pest	Budapest	Budapest	male	05 - 10 Year	15-30 kg	Indoor
CommunityScience	0	Pest	Budapest	Budapest	female	05 - 10 Year	15-30 kg	Mixed
CommunityScience	0	Pest	Budapest	Budapest	male	<1 Year	05 - 15 kg	Outdoor
CommunityScience	1	Pest	Budapest	Budapest	male	05 - 10 Year	30-50 kg	Outdoor
CommunityScience	0	Pest	Budapest	Budapest	female	01 -05 Year	30-50 kg	Mixed
CommunityScience	0	Pest	Budapest	Budapest	male	01 -05 Year	05 - 15 kg	Outdoor
CommunityScience	1	Pest	Budapest	Budapest	male	05 - 10 Year	30-50 kg	Outdoor
CommunityScience	0	Pest	Budapest	Budapest	male	05 - 10 Year	30-50 kg	Indoor
CommunityScience	0	Pest	Budapest	Budapest	unkown	NA	NA	Mixed
CommunityScience	0	Pest	Budapest	Budapest	unkown	NA	05 - 15 kg	Indoor
CommunityScience	0	Pest	Budapest	Budapest	female	05 - 10 Year	15-30 kg	Indoor
CommunityScience	0	Pest	Budapest	Budapest	female	<1 Year	15-30 kg	Mixed
CommunityScience	1	Pest	Budapest	Budapest	female	05 - 10 Year	15-30 kg	Mixed
CommunityScience	0	Pest	Budapest	Budapest	female	01 -05 Year	15-30 kg	Indoor
CommunityScience	0	Pest	Budapest	Budapest	female	10+ Year	05 - 15 kg	Indoor
CommunityScience	0	Pest	Budapest	Budapest	male	05 - 10 Year	15-30 kg	Indoor
CommunityScience	0	Pest	Budapest	Budapest	unkown	NA	50+ kg	Mixed
CommunityScience	0	Pest	Budapest	Budapest	female	01 -05 Year	15-30 kg	Outdoor
CommunityScience	0	Pest	Budapest	Budapest	male	10+ Year	05 - 15 kg	Mixed
CommunityScience	0	Pest	Budapest	Budapest	unkown	NA	15-30 kg	Mixed
CommunityScience	0	Pest	Budapest	Budapest	female	01 -05 Year	05 - 15 kg	Indoor
CommunityScience	0	Pest	Budapest	Budapest	female	05 - 10 Year	05 - 15 kg	Indoor
CommunityScience	0	Pest	Budapest	Budapest	male	05 - 10 Year	<5 kg	Indoor
CommunityScience	1	Pest	Budapest	Budapest	male	NA	30-50 kg	Outdoor
CommunityScience	1	Pest	Budapest	Budapest	unkown	NA	15-30 kg	Indoor
CommunityScience	0	Pest	Budapest	Budapest	female	01 -05 Year	15-30 kg	Outdoor
CommunityScience	0	Pest	Budapest	Budapest	female	10+ Year	<5 kg	Indoor
CommunityScience	0	Pest	Budapest	Budapest	male	<1 Year	30-50 kg	Indoor
CommunityScience	0	Pest	Budapest	Budapest	male	10+ Year	05 - 15 kg	Indoor
CommunityScience	0	Pest	Budapest	Budapest	male	05 - 10 Year	15-30 kg	Mixed
CommunityScience	0	Pest	Budapest	Budapest	female	05 - 10 Year	15-30 kg	Indoor
CommunityScience	0	Pest	Budapest	Budapest	male	01 -05 Year	15-30 kg	Mixed
CommunityScience	0	Pest	Budapest	Budapest	male	01 -05 Year	05 - 15 kg	Indoor
CommunityScience	0	Pest	Budapest	Budapest	female	01 -05 Year	05 - 15 kg	Indoor
CommunityScience	0	Pest	Budapest	Budapest	male	05 - 10 Year	15-30 kg	Indoor
CommunityScience	0	Pest	Budapest	Budapest	male	05 - 10 Year	05 - 15 kg	Indoor
CommunityScience	1	Pest	Budapest	Budapest	female	01 -05 Year	30-50 kg	Mixed
CommunityScience	0	Pest	Budapest	Budapest	male	01 -05 Year	15-30 kg	Indoor
CommunityScience	0	Pest	Budapest	Budapest	female	05 - 10 Year	05 - 15 kg	Indoor
CommunityScience	0	Pest	Budapest	Budapest	male	05 - 10 Year	05 - 15 kg	Indoor
CommunityScience	0	Pest	Budapest	Budapest	male	01 -05 Year	05 - 15 kg	Indoor
CommunityScience	0	Pest	Budapest	Budapest	female	<1 Year	05 - 15 kg	Indoor
CommunityScience	0	Pest	Budapest	Budapest	female	<1 Year	15-30 kg	Indoor
CommunityScience	0	Pest	Budapest	Budapest	male	01 -05 Year	05 - 15 kg	Indoor
CommunityScience	0	Pest	Budapest	Budapest	female	05 - 10 Year	05 - 15 kg	Indoor
CommunityScience	0	Pest	Budapest	Budapest	unkown	NA	30-50 kg	Mixed
CommunityScience	0	Pest	Budapest	Budapest	unkown	NA	05 - 15 kg	Indoor
CommunityScience	0	Pest	Budapest	Budapest	male	10+ Year	30-50 kg	Indoor
CommunityScience	0	Pest	Budapest	Budapest	male	01 -05 Year	<5 kg	Indoor
CommunityScience	0	Pest	Budapest	Budapest	male	10+ Year	05 - 15 kg	Indoor
CommunityScience	0	Pest	Budapest	Budapest	male	01 -05 Year	30-50 kg	Indoor
CommunityScience	0	Pest	Budapest	Budapest	female	01 -05 Year	15-30 kg	Indoor
CommunityScience	0	Pest	Budapest	Budapest	male	<1 Year	05 - 15 kg	Indoor
CommunityScience	0	Pest	Budapest	Budapest	male	05 - 10 Year	05 - 15 kg	Mixed
CommunityScience	0	Pest	Budapest	Budapest	male	01 -05 Year	<5 kg	Indoor
CommunityScience	0	Pest	Budapest	Budapest	female	<1 Year	<5 kg	Indoor
CommunityScience	0	Pest	Budapest	Budapest	male	01 -05 Year	30-50 kg	Indoor
CommunityScience	0	Pest	Budapest	Budapest	female	01 -05 Year	05 - 15 kg	Indoor
CommunityScience	0	Pest	Budapest	Budapest	female	01 -05 Year	15-30 kg	Indoor
CommunityScience	0	Pest	Budapest	Budapest	female	05 - 10 Year	15-30 kg	Indoor
CommunityScience	0	Pest	Budapest	Budapest	female	05 - 10 Year	15-30 kg	Indoor
CommunityScience	0	Pest	Budapest	Budapest	female	10+ Year	05 - 15 kg	Indoor
CommunityScience	1	Pest	Budapest	Budapest	male	05 - 10 Year	05 - 15 kg	Indoor
CommunityScience	0	Pest	Budapest	Budapest	female	01 -05 Year	15-30 kg	Indoor
CommunityScience	0	Pest	Budapest	Budapest	female	10+ Year	05 - 15 kg	Indoor
CommunityScience	0	Pest	Budapest	Budapest	male	01 -05 Year	15-30 kg	Indoor
CommunityScience	0	Pest	Budapest	Budapest	male	01 -05 Year	15-30 kg	Indoor
CommunityScience	0	Pest	Budapest	Budapest	unkown	NA	NA	Indoor
CommunityScience	0	Pest	Budapest	Budapest	male	<1 Year	05 - 15 kg	Indoor
CommunityScience	0	Pest	Budapest	Budapest	female	05 - 10 Year	15-30 kg	Indoor
CommunityScience	0	Pest	Budapest	Budapest	female	05 - 10 Year	05 - 15 kg	Indoor
CommunityScience	0	Pest	Budapest	Budapest	female	05 - 10 Year	30-50 kg	Indoor
CommunityScience	0	Pest	Budapest	Budapest	female	01 -05 Year	05 - 15 kg	Indoor
CommunityScience	0	Pest	Budapest	Budapest	female	05 - 10 Year	05 - 15 kg	Indoor
CommunityScience	0	Pest	Budapest	Budapest	female	<1 Year	05 - 15 kg	Indoor
CommunityScience	0	Pest	Budapest	Budapest	female	05 - 10 Year	05 - 15 kg	Indoor
CommunityScience	1	Pest	Budapest	Budapest	male	01 -05 Year	15-30 kg	Mixed
CommunityScience	0	Pest	Budapest	Budapest	male	01 -05 Year	05 - 15 kg	Indoor
CommunityScience	0	Pest	Budapest	Budapest	unkown	NA	05 - 15 kg	Indoor
CommunityScience	0	Pest	Budapest	Budapest	male	05 - 10 Year	50+ kg	Outdoor
CommunityScience	0	Pest	Budapest	Budapest	female	01 -05 Year	05 - 15 kg	Indoor
CommunityScience	0	Pest	Budapest	Budapest	female	<1 Year	15-30 kg	Indoor
CommunityScience	0	Pest	Budapest	Budapest	female	10+ Year	05 - 15 kg	Indoor
CommunityScience	0	Pest	Budapest	Budapest	male	<1 Year	15-30 kg	Indoor
CommunityScience	0	Pest	Budapest	Budapest	male	05 - 10 Year	30-50 kg	Mixed
CommunityScience	0	Pest	Budapest	Budapest	female	05 - 10 Year	15-30 kg	Indoor
CommunityScience	0	Pest	Budapest	Budapest	female	01 -05 Year	05 - 15 kg	Indoor
CommunityScience	0	Pest	Budapest	Budapest	unkown	NA	<5 kg	Indoor
CommunityScience	0	Pest	Budapest	Budapest	male	01 -05 Year	05 - 15 kg	Indoor
CommunityScience	0	Pest	Budapest	Budapest	female	01 -05 Year	15-30 kg	Indoor
CommunityScience	0	Pest	Budapest	Budapest	female	01 -05 Year	15-30 kg	Indoor
CommunityScience	0	Pest	Budapest	Budapest	female	05 - 10 Year	15-30 kg	Indoor
CommunityScience	0	Pest	Budapest	Budapest	female	01 -05 Year	05 - 15 kg	NA
CommunityScience	0	Pest	Budapest	Budapest	male	05 - 10 Year	05 - 15 kg	Indoor
CommunityScience	1	Pest	Budapest	Budapest	male	01 -05 Year	05 - 15 kg	Indoor
CommunityScience	0	Pest	Budapest	Budapest	male	10+ Year	15-30 kg	Indoor
CommunityScience	0	Pest	Budapest	Budapest	female	05 - 10 Year	05 - 15 kg	Indoor
CommunityScience	0	Pest	Budapest	Budapest	female	01 -05 Year	05 - 15 kg	Indoor
CommunityScience	1	Pest	Budapest	Budapest	male	10+ Year	05 - 15 kg	Indoor
CommunityScience	0	Pest	Budapest	Budapest	male	01 -05 Year	15-30 kg	Indoor
CommunityScience	0	Pest	Budapest	Budapest	male	10+ Year	15-30 kg	Mixed
CommunityScience	0	Pest	Budapest	Budapest	female	05 - 10 Year	05 - 15 kg	Indoor
CommunityScience	0	Pest	Budapest	Budapest	female	<1 Year	<5 kg	Mixed
CommunityScience	0	Pest	Budapest	Budapest	female	01 -05 Year	05 - 15 kg	Indoor
CommunityScience	0	Pest	Budapest	Budapest	male	01 -05 Year	05 - 15 kg	Indoor
CommunityScience	1	Pest	Budapest	Budapest	female	05 - 10 Year	15-30 kg	NA
CommunityScience	0	Pest	Budapest	Budapest	female	01 -05 Year	15-30 kg	Indoor
CommunityScience	0	Pest	Budapest	Budapest	female	<1 Year	05 - 15 kg	Indoor
CommunityScience	0	Pest	Budapest	Budapest	male	01 -05 Year	05 - 15 kg	NA
CommunityScience	0	Pest	Budapest	Budapest	male	05 - 10 Year	15-30 kg	Indoor
CommunityScience	0	Pest	Budapest	Budapest	female	05 - 10 Year	05 - 15 kg	Indoor
CommunityScience	0	Pest	Budapest	Budapest	female	01 -05 Year	15-30 kg	Indoor
CommunityScience	0	Pest	Budapest	Budapest	female	10+ Year	15-30 kg	Indoor
CommunityScience	0	Pest	Budapest	Budapest	male	01 -05 Year	15-30 kg	Indoor
CommunityScience	0	Pest	Budapest	Budapest	female	05 - 10 Year	15-30 kg	Indoor
CommunityScience	0	Pest	Budapest	Budapest	male	01 -05 Year	<5 kg	Indoor
CommunityScience	0	Pest	Budapest	Budapest	female	01 -05 Year	05 - 15 kg	Indoor
CommunityScience	0	Pest	Budapest	Budapest	female	01 -05 Year	05 - 15 kg	Indoor
CommunityScience	0	Pest	Budapest	Budapest	female	05 - 10 Year	15-30 kg	Indoor
CommunityScience	0	Pest	Budapest	Budapest	male	01 -05 Year	05 - 15 kg	Indoor
CommunityScience	0	Pest	Budapest	Budapest	male	05 - 10 Year	15-30 kg	Indoor
CommunityScience	1	Pest	Budapest	Budapest	male	05 - 10 Year	15-30 kg	Mixed
CommunityScience	0	Pest	Budapest	Budapest	male	05 - 10 Year	<5 kg	NA
CommunityScience	0	Pest	Budapest	Budapest	female	01 -05 Year	15-30 kg	Mixed
CommunityScience	0	Pest	Budapest	Budapest	male	05 - 10 Year	05 - 15 kg	Indoor
CommunityScience	1	Pest	Budapest	Budapest	female	05 - 10 Year	15-30 kg	Mixed
CommunityScience	0	Pest	Budapest	Budapest	female	01 -05 Year	05 - 15 kg	Mixed
CommunityScience	0	Pest	Budapest	Budapest	female	01 -05 Year	<5 kg	Indoor
CommunityScience	0	Pest	Budapest	Budapest	unkown	NA	05 - 15 kg	Indoor
CommunityScience	0	Pest	Budapest	Budapest	male	01 -05 Year	15-30 kg	Indoor
CommunityScience	0	Pest	Budapest	Budapest	female	01 -05 Year	15-30 kg	Indoor
CommunityScience	0	Pest	Budapest	Budapest	male	05 - 10 Year	05 - 15 kg	Indoor
CommunityScience	0	Pest	Budapest	Budapest	female	05 - 10 Year	15-30 kg	Indoor
CommunityScience	0	Pest	Budapest	Budapest	female	01 -05 Year	05 - 15 kg	Indoor
CommunityScience	0	Pest	Budapest	Budapest	female	10+ Year	30-50 kg	Mixed
CommunityScience	0	Pest	Budapest	Budapest	female	05 - 10 Year	05 - 15 kg	Indoor
CommunityScience	0	Pest	Budapest	Budapest	female	01 -05 Year	15-30 kg	Mixed
CommunityScience	0	Pest	Budapest	Budapest	female	05 - 10 Year	15-30 kg	Indoor
CommunityScience	0	Pest	Budapest	Budapest	female	01 -05 Year	15-30 kg	Indoor
CommunityScience	0	Pest	Budapest	Budapest	male	05 - 10 Year	<5 kg	Indoor
CommunityScience	0	Pest	Budapest	Budapest	male	05 - 10 Year	15-30 kg	Indoor
CommunityScience	0	Pest	Budapest	Budapest	female	05 - 10 Year	15-30 kg	Mixed
CommunityScience	0	Pest	Budapest	Budapest	female	05 - 10 Year	05 - 15 kg	Indoor
CommunityScience	0	Pest	Budapest	Budapest	unkown	01 -05 Year	05 - 15 kg	Indoor
CommunityScience	0	Pest	Budapest	Budapest	male	<1 Year	15-30 kg	Indoor
CommunityScience	0	Pest	Budapest	Budapest	male	<1 Year	15-30 kg	Outdoor
CommunityScience	0	Pest	Budapest	Budapest	female	05 - 10 Year	30-50 kg	Indoor
CommunityScience	0	Pest	Budapest	Budapest	female	01 -05 Year	05 - 15 kg	Indoor
CommunityScience	0	Pest	Budapest	Budapest	male	01 -05 Year	05 - 15 kg	Indoor
CommunityScience	0	Pest	Budapest	Budapest	male	10+ Year	05 - 15 kg	Indoor
CommunityScience	0	Pest	Budapest	Budapest	female	01 -05 Year	15-30 kg	Mixed
CommunityScience	0	Pest	Budapest	Budapest	female	05 - 10 Year	30-50 kg	Indoor
CommunityScience	0	Pest	Budapest	Budapest	unkown	NA	05 - 15 kg	Indoor
CommunityScience	0	Pest	Budapest	Budapest	female	01 -05 Year	15-30 kg	Indoor
CommunityScience	0	Pest	Budapest	Budapest	female	05 - 10 Year	15-30 kg	Indoor
CommunityScience	0	Pest	Budapest	Budapest	unkown	01 -05 Year	05 - 15 kg	Indoor
CommunityScience	0	Pest	Budapest	Budapest	male	01 -05 Year	<5 kg	Indoor
CommunityScience	0	Pest	Budapest	Budapest	female	01 -05 Year	05 - 15 kg	Indoor
CommunityScience	0	Pest	Budapest	Budapest	male	<1 Year	05 - 15 kg	Indoor
CommunityScience	1	Pest	Budapest	Budapest	female	10+ Year	15-30 kg	Indoor
CommunityScience	0	Pest	Budapest	Budapest	male	01 -05 Year	05 - 15 kg	Indoor
CommunityScience	0	Pest	Budapest	Budapest	male	05 - 10 Year	15-30 kg	Indoor
CommunityScience	0	Pest	Budapest	Budapest	female	01 -05 Year	15-30 kg	Indoor
CommunityScience	0	Pest	Budapest	Budapest	male	01 -05 Year	15-30 kg	Indoor
CommunityScience	0	Pest	Budapest	Budapest	unkown	01 -05 Year	05 - 15 kg	Indoor
CommunityScience	0	Pest	Budapest	Budapest	female	01 -05 Year	05 - 15 kg	Indoor
CommunityScience	0	Pest	Budapest	Budapest	unkown	NA	05 - 15 kg	NA
CommunityScience	0	Pest	Budapest	Budapest	male	01 -05 Year	05 - 15 kg	Indoor
CommunityScience	0	Pest	Budapest	Budapest	male	01 -05 Year	<5 kg	Indoor
CommunityScience	0	Pest	Budapest	Budapest	female	05 - 10 Year	05 - 15 kg	Indoor
CommunityScience	1	Pest	Budapest	Budapest	female	10+ Year	15-30 kg	Indoor
CommunityScience	0	Pest	Budapest	Budapest	female	01 -05 Year	15-30 kg	Indoor
CommunityScience	0	Pest	Budapest	Budapest	female	<1 Year	05 - 15 kg	Indoor
CommunityScience	0	Pest	Budapest	Budapest	male	01 -05 Year	05 - 15 kg	Indoor
CommunityScience	0	Pest	Budapest	Budapest	male	<1 Year	05 - 15 kg	Indoor
CommunityScience	0	Pest	Budapest	Budapest	male	<1 Year	15-30 kg	Indoor
CommunityScience	0	Pest	Budapest	Budapest	male	01 -05 Year	15-30 kg	Indoor
CommunityScience	0	Pest	Budapest	Budapest	male	01 -05 Year	05 - 15 kg	Indoor
CommunityScience	0	Pest	Budapest	Budapest	female	01 -05 Year	15-30 kg	Indoor
CommunityScience	0	Pest	Budapest	Budapest	male	10+ Year	05 - 15 kg	Outdoor
CommunityScience	0	Pest	Budapest	Budapest	male	<1 Year	05 - 15 kg	Indoor
CommunityScience	0	Pest	Budapest	Budapest	unkown	NA	05 - 15 kg	Indoor
CommunityScience	0	Pest	Budapest	Budapest	unkown	NA	05 - 15 kg	NA
CommunityScience	0	Pest	Budapest	Budapest	male	<1 Year	05 - 15 kg	Indoor
CommunityScience	0	Pest	Budapest	Budapest	male	01 -05 Year	05 - 15 kg	Indoor
CommunityScience	0	Pest	Budapest	Budapest	female	01 -05 Year	<5 kg	Indoor
CommunityScience	0	Pest	Budapest	Budapest	male	01 -05 Year	05 - 15 kg	Indoor
CommunityScience	0	Pest	Budapest	Budapest	female	01 -05 Year	<5 kg	Indoor
CommunityScience	0	Pest	Budapest	Budapest	female	05 - 10 Year	15-30 kg	Mixed
CommunityScience	0	Pest	Budapest	Budapest	female	05 - 10 Year	15-30 kg	Mixed
CommunityScience	0	Pest	Budapest	Budapest	female	10+ Year	05 - 15 kg	Indoor
CommunityScience	0	Pest	Budapest	Budapest	female	01 -05 Year	05 - 15 kg	Indoor
CommunityScience	0	Pest	Budapest	Budapest	male	05 - 10 Year	15-30 kg	Indoor
CommunityScience	0	Pest	Budapest	Budapest	female	05 - 10 Year	30-50 kg	Indoor
CommunityScience	0	Pest	Budapest	Budapest	female	05 - 10 Year	05 - 15 kg	Indoor
CommunityScience	0	Pest	Budapest	Budapest	female	<1 Year	05 - 15 kg	Indoor
CommunityScience	0	Pest	Budapest	Budapest	male	05 - 10 Year	05 - 15 kg	Indoor
CommunityScience	0	Pest	Budapest	Budapest	female	01 -05 Year	<5 kg	Indoor
CommunityScience	0	Pest	Budapest	Budapest	female	01 -05 Year	05 - 15 kg	Indoor
CommunityScience	0	Pest	Budapest	Budapest	female	10+ Year	30-50 kg	Indoor
CommunityScience	0	Pest	Budapest	Budapest	male	01 -05 Year	15-30 kg	Indoor
CommunityScience	0	Pest	Budapest	Budapest	male	05 - 10 Year	30-50 kg	Outdoor
CommunityScience	0	Pest	Budapest	Budapest	male	05 - 10 Year	05 - 15 kg	Indoor
CommunityScience	0	Pest	Budapest	Budapest	female	05 - 10 Year	15-30 kg	Outdoor
CommunityScience	0	Pest	Budapest	Budapest	male	<1 Year	50+ kg	Indoor
CommunityScience	0	Pest	Budapest	Budapest	female	01 -05 Year	05 - 15 kg	Mixed
CommunityScience	0	Pest	Budapest	Budapest	female	01 -05 Year	15-30 kg	Indoor
CommunityScience	0	Pest	Budapest	Budapest	female	05 - 10 Year	05 - 15 kg	Indoor
CommunityScience	0	Pest	Budapest	Budapest	male	05 - 10 Year	15-30 kg	Indoor
CommunityScience	0	Pest	Budapest	Budapest	male	<1 Year	15-30 kg	Outdoor
CommunityScience	0	Pest	Budapest	Budapest	male	05 - 10 Year	30-50 kg	Outdoor
CommunityScience	1	Pest	Budapest	Budapest	male	01 -05 Year	05 - 15 kg	Outdoor
CommunityScience	0	Pest	Budapest	Budapest	female	10+ Year	05 - 15 kg	Indoor
CommunityScience	0	Pest	Budapest	Budapest	male	01 -05 Year	05 - 15 kg	NA
CommunityScience	0	Pest	Budapest	Budapest	male	01 -05 Year	15-30 kg	Mixed
CommunityScience	0	Pest	Budapest	Budapest	male	05 - 10 Year	50+ kg	Outdoor
CommunityScience	0	Pest	Budapest	Budapest	male	01 -05 Year	05 - 15 kg	Indoor
CommunityScience	0	Pest	Budapest	Budapest	female	05 - 10 Year	05 - 15 kg	Indoor
CommunityScience	0	Pest	Budapest	Budapest	male	10+ Year	05 - 15 kg	Indoor
CommunityScience	0	Pest	Budapest	Budapest	male	05 - 10 Year	<5 kg	Indoor
CommunityScience	0	Pest	Budapest	Budapest	male	10+ Year	05 - 15 kg	Indoor
CommunityScience	0	Pest	Budapest	Budapest	female	05 - 10 Year	05 - 15 kg	Indoor
CommunityScience	0	Pest	Budapest	Budapest	male	<1 Year	15-30 kg	Indoor
CommunityScience	0	Pest	Budapest	Budapest	female	01 -05 Year	05 - 15 kg	Indoor
CommunityScience	0	Pest	Budapest	Budapest	female	01 -05 Year	<5 kg	Indoor
CommunityScience	0	Pest	Budapest	Budapest	female	01 -05 Year	30-50 kg	Indoor
CommunityScience	0	Pest	Budapest	Budapest	female	10+ Year	<5 kg	Mixed
CommunityScience	0	Pest	Budapest	Budapest	male	<1 Year	05 - 15 kg	Indoor
CommunityScience	0	Pest	Budapest	Budapest	female	01 -05 Year	<5 kg	Mixed
CommunityScience	0	Pest	Budapest	Budapest	male	05 - 10 Year	05 - 15 kg	Indoor
CommunityScience	0	Pest	Budapest	Budapest	unkown	NA	<5 kg	Indoor
CommunityScience	0	Pest	Budapest	Budapest	male	05 - 10 Year	15-30 kg	Indoor
CommunityScience	0	Pest	Budapest	Budapest	female	<1 Year	05 - 15 kg	Indoor
CommunityScience	0	Pest	Budapest	Budapest	female	05 - 10 Year	15-30 kg	Mixed
CommunityScience	0	Pest	Budapest	Budapest	male	10+ Year	05 - 15 kg	Indoor
CommunityScience	0	Pest	Budapest	Budapest	female	<1 Year	05 - 15 kg	Indoor
CommunityScience	0	Pest	Budapest	Budapest	female	10+ Year	05 - 15 kg	Indoor
CommunityScience	0	Pest	Budapest	Budapest	unkown	NA	05 - 15 kg	Indoor
CommunityScience	0	Pest	Budapest	Budapest	male	01 -05 Year	05 - 15 kg	Indoor
CommunityScience	0	Pest	Budapest	Budapest	female	10+ Year	<5 kg	Indoor
CommunityScience	0	Pest	Budapest	Budapest	male	01 -05 Year	15-30 kg	Indoor
CommunityScience	0	Pest	Budapest	Budapest	female	01 -05 Year	05 - 15 kg	Indoor
CommunityScience	0	Pest	Budapest	Budapest	female	01 -05 Year	05 - 15 kg	Indoor
CommunityScience	0	Pest	Budapest	Budapest	male	01 -05 Year	30-50 kg	Mixed
CommunityScience	0	Pest	Budapest	Budapest	male	01 -05 Year	50+ kg	Indoor
CommunityScience	0	Pest	Budapest	Budapest	male	05 - 10 Year	05 - 15 kg	Indoor
CommunityScience	0	Pest	Budapest	Budapest	female	05 - 10 Year	15-30 kg	Indoor
CommunityScience	0	Pest	Budapest	Budapest	male	10+ Year	05 - 15 kg	Indoor
CommunityScience	0	Pest	Budapest	Budapest	male	01 -05 Year	05 - 15 kg	Indoor
CommunityScience	0	Pest	Budapest	Budapest	female	05 - 10 Year	15-30 kg	Indoor
CommunityScience	0	Pest	Budapest	Budapest	unkown	NA	15-30 kg	Indoor
CommunityScience	0	Pest	Budapest	Budapest	male	01 -05 Year	30-50 kg	Indoor
CommunityScience	0	Pest	Budapest	Budapest	male	10+ Year	15-30 kg	Indoor
CommunityScience	0	Pest	Budapest	Budapest	female	01 -05 Year	05 - 15 kg	Indoor
CommunityScience	0	Pest	Budapest	Budapest	female	01 -05 Year	05 - 15 kg	Indoor
CommunityScience	0	Pest	Budapest	Budapest	female	05 - 10 Year	15-30 kg	Indoor
CommunityScience	0	Pest	Budapest	Budapest	male	01 -05 Year	<5 kg	Indoor
CommunityScience	0	Pest	Budapest	Budapest	female	05 - 10 Year	15-30 kg	Indoor
CommunityScience	0	Pest	Budapest	Budapest	male	<1 Year	15-30 kg	Indoor
CommunityScience	0	Pest	Budapest	Budapest	male	01 -05 Year	15-30 kg	Indoor
CommunityScience	0	Pest	Budapest	Budapest	male	01 -05 Year	50+ kg	Outdoor
CommunityScience	0	Pest	Budapest	Budapest	male	01 -05 Year	05 - 15 kg	NA
CommunityScience	0	Pest	Budapest	Budapest 1042	female	01 -05 Year	05 - 15 kg	Indoor
CommunityScience	0	Northern Great Plain	Szabolcs-Sz.-B.	Buj	female	10+ Year	50+ kg	Outdoor
CommunityScience	1	Pest	Pest	Cegléd	male	05 - 10 Year	30-50 kg	Outdoor
CommunityScience	1	Northern Great Plain	J.-N.-Szolnok	Cibakháza	female	01 -05 Year	30-50 kg	Outdoor
CommunityScience	0	Northern Great Plain	J.-N.-Szolnok	Cibakháza	female	<1 Year	<5 kg	Indoor
CommunityScience	0	Northern Hungary	B.-A.-Zemplén	Cigánd	female	01 -05 Year	05 - 15 kg	Outdoor
CommunityScience	0	Central Transdanubia	Fejér	Csabdi	male	05 - 10 Year	15-30 kg	Indoor
CommunityScience	0	Central Transdanubia	Fejér	Csabdi 2064	female	05 - 10 Year	15-30 kg	Indoor
CommunityScience	0	Central Transdanubia	Komárom-Esztergom	Császár	male	05 - 10 Year	30-50 kg	Mixed
CommunityScience	1	NA	NA	Csavargott	male	<1 Year	05 - 15 kg	Indoor
CommunityScience	0	Pest	Budapest	Csepel	male	05 - 10 Year	<5 kg	Indoor
CommunityScience	0	Northern Great Plain	J.-N.-Szolnok	Cserkesz?l?	male	<1 Year	30-50 kg	Mixed
CommunityScience	0	Western Transdanubia	Zala	Cserszegtomaj	female	10+ Year	<5 kg	Indoor
CommunityScience	1	Northern Hungary	Heves	Sz?csi	male	10+ Year	30-50 kg	Outdoor
CommunityScience	0	Pest	Pest	Csömör	female	05 - 10 Year	05 - 15 kg	Indoor
CommunityScience	0	Pest	Pest	Csömör	unkown	NA	15-30 kg	Indoor
CommunityScience	0	Pest	Pest	Csömör	unkown	NA	05 - 15 kg	Indoor
CommunityScience	0	Pest	Pest	Csömör	female	<1 Year	05 - 15 kg	Mixed
CommunityScience	1	Southern Great Plain	Csongrád	Csongrad	male	01 -05 Year	15-30 kg	Indoor
CommunityScience	1	Southern Great Plain	Csongrád	Csongrád	unkown	NA	30-50 kg	Outdoor
CommunityScience	1	Southern Great Plain	Csongrád	Csongrád	unkown	NA	30-50 kg	Outdoor
CommunityScience	1	Southern Great Plain	Csongrád	Csongrád	female	05 - 10 Year	15-30 kg	Outdoor
CommunityScience	1	Southern Great Plain	Csongrád	Csongrád	male	05 - 10 Year	05 - 15 kg	Outdoor
CommunityScience	0	Southern Great Plain	Csongrád	Csongrád	male	01 -05 Year	15-30 kg	Outdoor
CommunityScience	0	Southern Great Plain	Csongrád	Csongrád	female	01 -05 Year	15-30 kg	Outdoor
CommunityScience	1	Southern Great Plain	Csongrád	Csongrád	female	10+ Year	15-30 kg	Mixed
CommunityScience	1	Southern Great Plain	Békés	Csorvás	male	01 -05 Year	15-30 kg	Outdoor
CommunityScience	1	Southern Great Plain	Békés	Csorvás 5920	male	01 -05 Year	15-30 kg	Outdoor
CommunityScience	1	Southern Great Plain	Békés	Csorvás 5920	male	01 -05 Year	15-30 kg	Outdoor
CommunityScience	0	Southern Great Plain	Békés	Gyomaendr?d	female	01 -05 Year	15-30 kg	Indoor
CommunityScience	0	Central Transdanubia	Veszprém	Kisl?d	female	01 -05 Year	15-30 kg	Mixed
CommunityScience	1	Southern Great Plain	Békés	Gyomaendr?d	female	05 - 10 Year	15-30 kg	Mixed
CommunityScience	0	Pest	Pest	Dabas	male	10+ Year	50+ kg	Outdoor
CommunityScience	1	Northern Great Plain	Hajdú-Bihar	Debrecen	female	10+ Year	15-30 kg	Indoor
CommunityScience	0	Northern Great Plain	Hajdú-Bihar	Debrecen	male	01 -05 Year	15-30 kg	Outdoor
CommunityScience	0	Northern Great Plain	Hajdú-Bihar	Debrecen	female	01 -05 Year	15-30 kg	Outdoor
CommunityScience	0	Northern Great Plain	Hajdú-Bihar	Debrecen	male	05 - 10 Year	05 - 15 kg	Indoor
CommunityScience	0	Northern Great Plain	Hajdú-Bihar	Debrecen	female	10+ Year	05 - 15 kg	Mixed
CommunityScience	1	Northern Great Plain	Hajdú-Bihar	Debrecen	male	01 -05 Year	15-30 kg	Outdoor
CommunityScience	1	Northern Great Plain	Hajdú-Bihar	Debrecen	female	01 -05 Year	15-30 kg	Outdoor
CommunityScience	0	Northern Great Plain	Hajdú-Bihar	Debrecen	male	01 -05 Year	<5 kg	Mixed
CommunityScience	1	Northern Great Plain	Hajdú-Bihar	Debrecen	male	01 -05 Year	15-30 kg	Outdoor
CommunityScience	0	Northern Great Plain	Hajdú-Bihar	Debrecen	male	05 - 10 Year	05 - 15 kg	Indoor
CommunityScience	0	Northern Great Plain	Hajdú-Bihar	Debrecen	male	05 - 10 Year	05 - 15 kg	Indoor
CommunityScience	0	Northern Great Plain	Hajdú-Bihar	Debrecen	unkown	NA	NA	Indoor
CommunityScience	0	Northern Great Plain	Hajdú-Bihar	Debrecen	male	01 -05 Year	15-30 kg	Indoor
CommunityScience	1	Northern Great Plain	Hajdú-Bihar	Debrecen	female	05 - 10 Year	15-30 kg	Mixed
CommunityScience	1	Northern Great Plain	Hajdú-Bihar	Debrecen	female	01 -05 Year	15-30 kg	Outdoor
CommunityScience	0	Northern Great Plain	Hajdú-Bihar	Debrecen	female	01 -05 Year	15-30 kg	Indoor
CommunityScience	0	Northern Great Plain	Hajdú-Bihar	Debrecen	male	01 -05 Year	15-30 kg	Indoor
CommunityScience	0	Northern Great Plain	Hajdú-Bihar	Debrecen	male	<1 Year	15-30 kg	Indoor
CommunityScience	0	Northern Great Plain	Hajdú-Bihar	Debrecen	male	<1 Year	05 - 15 kg	Indoor
CommunityScience	0	Northern Great Plain	Hajdú-Bihar	Debrecen	female	01 -05 Year	15-30 kg	Indoor
CommunityScience	1	Northern Great Plain	Hajdú-Bihar	Debrecen	female	01 -05 Year	15-30 kg	Mixed
CommunityScience	0	Northern Great Plain	Hajdú-Bihar	Debrecen	male	<1 Year	05 - 15 kg	Indoor
CommunityScience	1	Northern Great Plain	Hajdú-Bihar	Debrecen	male	<1 Year	05 - 15 kg	Indoor
CommunityScience	0	Northern Great Plain	Hajdú-Bihar	Debrecen	female	05 - 10 Year	05 - 15 kg	Indoor
CommunityScience	0	Northern Great Plain	Hajdú-Bihar	Debrecen	female	05 - 10 Year	05 - 15 kg	Indoor
CommunityScience	0	Northern Great Plain	Hajdú-Bihar	Debrecen	female	10+ Year	05 - 15 kg	Indoor
CommunityScience	0	Northern Great Plain	Hajdú-Bihar	Debrecen	female	01 -05 Year	05 - 15 kg	Mixed
CommunityScience	1	Northern Great Plain	Hajdú-Bihar	Debrecen	male	05 - 10 Year	30-50 kg	Outdoor
CommunityScience	0	Northern Great Plain	Hajdú-Bihar	Debrecen	female	01 -05 Year	<5 kg	Indoor
CommunityScience	0	Northern Great Plain	Hajdú-Bihar	Debrecen	female	05 - 10 Year	30-50 kg	Indoor
CommunityScience	0	Northern Great Plain	Hajdú-Bihar	Debrecen	male	01 -05 Year	05 - 15 kg	Indoor
CommunityScience	0	Northern Great Plain	Hajdú-Bihar	Debrecen	male	05 - 10 Year	05 - 15 kg	Indoor
CommunityScience	0	Northern Great Plain	Hajdú-Bihar	Debrecen	male	01 -05 Year	30-50 kg	Outdoor
CommunityScience	0	Northern Great Plain	Hajdú-Bihar	Debrecen	male	01 -05 Year	30-50 kg	Mixed
CommunityScience	1	Northern Great Plain	Hajdú-Bihar	Debrecen	female	05 - 10 Year	30-50 kg	Outdoor
CommunityScience	0	Northern Great Plain	Hajdú-Bihar	Debrecen	female	<1 Year	<5 kg	Outdoor
CommunityScience	0	Northern Great Plain	Hajdú-Bihar	Debrecen	male	01 -05 Year	30-50 kg	Outdoor
CommunityScience	0	Northern Great Plain	Hajdú-Bihar	Debrecen	male	01 -05 Year	05 - 15 kg	Mixed
CommunityScience	1	Northern Great Plain	Hajdú-Bihar	Debrecen	female	10+ Year	15-30 kg	Outdoor
CommunityScience	1	Northern Great Plain	Hajdú-Bihar	Debrecen	female	05 - 10 Year	15-30 kg	Outdoor
CommunityScience	0	Northern Great Plain	Hajdú-Bihar	Debrecen	female	05 - 10 Year	05 - 15 kg	Indoor
CommunityScience	0	Northern Great Plain	Hajdú-Bihar	Debrecen	female	01 -05 Year	05 - 15 kg	Indoor
CommunityScience	0	Northern Great Plain	Hajdú-Bihar	Debrecen	male	01 -05 Year	15-30 kg	Indoor
CommunityScience	0	Northern Great Plain	Hajdú-Bihar	Debrecen	male	01 -05 Year	15-30 kg	Indoor
CommunityScience	0	Northern Great Plain	Hajdú-Bihar	Debrecen	male	10+ Year	05 - 15 kg	Mixed
CommunityScience	0	Northern Hungary	B.-A.-Zemplén	Dédestapolcsány	female	01 -05 Year	05 - 15 kg	Mixed
CommunityScience	1	Northern Great Plain	Szabolcs-Sz.-B.	Demecser	female	05 - 10 Year	30-50 kg	Outdoor
CommunityScience	1	Southern Great Plain	Békés	Dévaványa	male	10+ Year	15-30 kg	Outdoor
CommunityScience	0	Pest	Pest	Diósd	female	<1 Year	05 - 15 kg	Mixed
CommunityScience	0	Pest	Pest	Diósd	female	01 -05 Year	05 - 15 kg	Mixed
CommunityScience	1	Southern Great Plain	Csongrád	Domaszék	female	10+ Year	15-30 kg	Outdoor
CommunityScience	0	Southern Transdanubia	Tolna	Dombóvár 7200	male	01 -05 Year	05 - 15 kg	Outdoor
CommunityScience	0	Pest	Pest	Domony 2182	male	01 -05 Year	15-30 kg	Outdoor
CommunityScience	0	Pest	Pest	Dömsöd	male	01 -05 Year	05 - 15 kg	Outdoor
CommunityScience	1	Pest	Pest	Dömsöd	female	01 -05 Year	15-30 kg	Mixed
CommunityScience	0	Central Transdanubia	Komárom-Esztergom	Dorog 2510	female	05 - 10 Year	30-50 kg	Indoor
CommunityScience	1	Southern Transdanubia	Baranya	Drávasztára	male	10+ Year	05 - 15 kg	Outdoor
CommunityScience	0	Pest	Pest	Dunabogdány	female	01 -05 Year	05 - 15 kg	Indoor
CommunityScience	1	Southern Transdanubia	Tolna	Dunaföldvár	male	10+ Year	15-30 kg	Mixed
CommunityScience	0	Southern Transdanubia	Tolna	Dunaföldvár	unkown	NA	05 - 15 kg	Indoor
CommunityScience	0	Pest	Pest	Dunaharaszti 2330	female	01 -05 Year	05 - 15 kg	Indoor
CommunityScience	0	Pest	Pest	Dunaharaszti	female	05 - 10 Year	15-30 kg	Indoor
CommunityScience	1	Pest	Pest	Dunaharaszti	male	05 - 10 Year	15-30 kg	Outdoor
CommunityScience	0	Pest	Pest	Dunakeszi	male	05 - 10 Year	15-30 kg	Mixed
CommunityScience	0	Pest	Pest	Dunakeszi	male	01 -05 Year	05 - 15 kg	Indoor
CommunityScience	0	Pest	Pest	Dunakeszi	female	<1 Year	05 - 15 kg	Indoor
CommunityScience	0	Pest	Pest	Dunakeszi	male	05 - 10 Year	15-30 kg	Outdoor
CommunityScience	0	Pest	Pest	Dunakeszi	male	01 -05 Year	15-30 kg	Mixed
CommunityScience	0	Pest	Pest	Dunakeszi	male	05 - 10 Year	15-30 kg	Indoor
CommunityScience	0	Pest	Pest	Dunakeszi	female	01 -05 Year	15-30 kg	Mixed
CommunityScience	1	Pest	Pest	Dunakeszi	female	05 - 10 Year	15-30 kg	Outdoor
CommunityScience	0	Pest	Pest	Dunakeszin 2120	male	01 -05 Year	05 - 15 kg	Indoor
CommunityScience	0	Western Transdanubia	Gy.-M.-Sopron	Dunaszeg	male	05 - 10 Year	05 - 15 kg	Mixed
CommunityScience	0	Central Transdanubia	Komárom-Esztergom	Dunaszentmikós	male	01 -05 Year	15-30 kg	Mixed
CommunityScience	0	Central Transdanubia	Fejér	Dunaújváros	male	01 -05 Year	15-30 kg	Indoor
CommunityScience	0	Central Transdanubia	Fejér	Dunaújváros 2400	female	10+ Year	05 - 15 kg	Indoor
CommunityScience	0	Pest	Pest	Dunavarsány	unkown	NA	05 - 15 kg	Mixed
CommunityScience	0	Pest	Pest	Dunavarsány 2336	male	01 -05 Year	30-50 kg	Indoor
CommunityScience	1	Northern Great Plain	Hajdú-Bihar	Ebes	male	01 -05 Year	05 - 15 kg	Outdoor
CommunityScience	1	Northern Hungary	Heves	Ecséd 3013	male	05 - 10 Year	<5 kg	Outdoor
CommunityScience	0	Pest	Pest	Ecser 2233	male	05 - 10 Year	05 - 15 kg	Indoor
CommunityScience	1	Northern Hungary	Heves	Eger	male	05 - 10 Year	15-30 kg	Mixed
CommunityScience	0	Northern Hungary	Heves	Eger	female	01 -05 Year	15-30 kg	Indoor
CommunityScience	1	Northern Hungary	Heves	Eger	male	01 -05 Year	05 - 15 kg	Indoor
CommunityScience	1	Northern Hungary	Heves	Eger 3300	female	05 - 10 Year	30-50 kg	Outdoor
CommunityScience	0	Northern Hungary	Heves	Egerszólát	male	10+ Year	05 - 15 kg	Indoor
CommunityScience	0	Western Transdanubia	Zala	Egervár 8913	female	05 - 10 Year	30-50 kg	Outdoor
CommunityScience	1	Northern Great Plain	Szabolcs-Sz.-B.	Újfehértó	female	01 -05 Year	05 - 15 kg	NA
CommunityScience	0	Central Transdanubia	Fejér	Enying	female	01 -05 Year	05 - 15 kg	Indoor
CommunityScience	0	Central Transdanubia	Fejér	Ercsi	male	01 -05 Year	15-30 kg	Outdoor
CommunityScience	0	Pest	Pest	Érd	male	01 -05 Year	05 - 15 kg	Mixed
CommunityScience	0	Pest	Pest	Érd	female	01 -05 Year	15-30 kg	Outdoor
CommunityScience	0	Pest	Pest	Érd	female	01 -05 Year	30-50 kg	Indoor
CommunityScience	1	Pest	Pest	Érd	female	01 -05 Year	15-30 kg	Outdoor
CommunityScience	0	Pest	Pest	Érd	unkown	NA	15-30 kg	Mixed
CommunityScience	0	Pest	Pest	Érd	female	05 - 10 Year	30-50 kg	Outdoor
CommunityScience	1	Pest	Pest	Érd	male	05 - 10 Year	15-30 kg	Mixed
CommunityScience	0	Pest	Pest	Érd	male	01 -05 Year	30-50 kg	Outdoor
CommunityScience	0	Pest	Pest	Érd	female	05 - 10 Year	15-30 kg	Indoor
CommunityScience	0	Pest	Pest	Érd	female	01 -05 Year	30-50 kg	Mixed
CommunityScience	0	Pest	Pest	Érd	female	01 -05 Year	15-30 kg	Outdoor
CommunityScience	1	Pest	Pest	Érd	female	05 - 10 Year	15-30 kg	Mixed
CommunityScience	0	Pest	Pest	Érd	male	01 -05 Year	<5 kg	Indoor
CommunityScience	1	Pest	Pest	Érd	female	05 - 10 Year	05 - 15 kg	Mixed
CommunityScience	0	Pest	Pest	Érd	male	<1 Year	15-30 kg	Indoor
CommunityScience	0	Pest	Pest	Érd 2030	male	05 - 10 Year	05 - 15 kg	Mixed
CommunityScience	1	Pest	Pest	Érd 2030	male	05 - 10 Year	30-50 kg	Outdoor
CommunityScience	1	Pest	Pest	Érd 2030	male	05 - 10 Year	30-50 kg	Outdoor
CommunityScience	0	Pest	Pest	Érd 2030	male	01 -05 Year	30-50 kg	Indoor
CommunityScience	0	Pest	Pest	Érd 2030	female	01 -05 Year	05 - 15 kg	Indoor
CommunityScience	0	Pest	Pest	Erd?kertes	female	01 -05 Year	15-30 kg	Indoor
CommunityScience	0	Pest	Pest	Erd?kertes	female	01 -05 Year	15-30 kg	Outdoor
CommunityScience	0	Central Transdanubia	Komárom-Esztergom	Esztergom	female	05 - 10 Year	15-30 kg	Mixed
CommunityScience	1	Central Transdanubia	Komárom-Esztergom	Esztergom	male	10+ Year	50+ kg	Outdoor
CommunityScience	0	Central Transdanubia	Komárom-Esztergom	Esztergom	female	10+ Year	15-30 kg	Indoor
CommunityScience	0	Central Transdanubia	Komárom-Esztergom	Esztergom	female	05 - 10 Year	30-50 kg	Indoor
CommunityScience	1	Northern Great Plain	J.-N.-Szolnok	Fegyvernek	male	01 -05 Year	50+ kg	Outdoor
CommunityScience	1	Northern Great Plain	J.-N.-Szolnok	Fegyvernek	female	05 - 10 Year	05 - 15 kg	Outdoor
CommunityScience	0	Pest	Pest	Fels?pakony	male	05 - 10 Year	05 - 15 kg	Outdoor
CommunityScience	1	Northern Hungary	B.-A.-Zemplén	Fels?zsolca	female	05 - 10 Year	30-50 kg	Mixed
CommunityScience	0	Northern Hungary	B.-A.-Zemplén	Fels?zsolca	female	<1 Year	<5 kg	Indoor
CommunityScience	1	Southern Great Plain	Csongrád	Ferencszállás	male	01 -05 Year	05 - 15 kg	Outdoor
CommunityScience	0	Western Transdanubia	Gy.-M.-Sopron	Fert?homok	male	05 - 10 Year	05 - 15 kg	Mixed
CommunityScience	0	Western Transdanubia	Gy.-M.-Sopron	Fert?rákos	female	01 -05 Year	15-30 kg	Indoor
CommunityScience	0	Northern Hungary	Heves	Pet?fibánya	unkown	NA	05 - 15 kg	Indoor
CommunityScience	1	Southern Great Plain	Csongrád	Földeák	female	01 -05 Year	15-30 kg	Outdoor
CommunityScience	1	Southern Great Plain	Csongrád	Földeák	female	01 -05 Year	15-30 kg	Outdoor
CommunityScience	0	Pest	Pest	Fót	female	<1 Year	05 - 15 kg	Indoor
CommunityScience	0	Pest	Pest	Fót	male	01 -05 Year	30-50 kg	Mixed
CommunityScience	0	Pest	Pest	Fót	male	01 -05 Year	15-30 kg	Mixed
CommunityScience	0	Pest	Pest	Fót	male	01 -05 Year	15-30 kg	Mixed
CommunityScience	0	Pest	Pest	Fót 2151	male	01 -05 Year	30-50 kg	Indoor
CommunityScience	0	Pest	Pest	Fót 2151	male	05 - 10 Year	15-30 kg	Indoor
CommunityScience	0	Pest	Pest	Fót 2151	female	01 -05 Year	15-30 kg	Indoor
CommunityScience	0	Northern Hungary	Heves	Füzesabony 3390	female	<1 Year	15-30 kg	Indoor
CommunityScience	0	Southern Great Plain	Békés	Füzesgyarmat	female	01 -05 Year	15-30 kg	Mixed
CommunityScience	1	Southern Great Plain	Békés	Gádoros	male	05 - 10 Year	05 - 15 kg	Outdoor
CommunityScience	0	Pest	Pest	Galgamácsa	female	10+ Year	15-30 kg	Mixed
CommunityScience	0	Pest	Pest	Galgamácsa	female	10+ Year	15-30 kg	Mixed
CommunityScience	1	Central Transdanubia	Fejér	Gárdony	male	01 -05 Year	05 - 15 kg	Outdoor
CommunityScience	0	Central Transdanubia	Fejér	Gárdony	female	01 -05 Year	15-30 kg	Indoor
CommunityScience	0	Central Transdanubia	Fejér	Gárdony	male	05 - 10 Year	15-30 kg	Indoor
CommunityScience	1	Central Transdanubia	Fejér	Gárdony	female	05 - 10 Year	30-50 kg	Outdoor
CommunityScience	0	Central Transdanubia	Fejér	Gárdony, 2483	female	01 -05 Year	30-50 kg	Outdoor
CommunityScience	0	Pest	Pest	Göd	male	10+ Year	15-30 kg	Indoor
CommunityScience	0	Pest	Pest	Göd	male	01 -05 Year	15-30 kg	Mixed
CommunityScience	0	Pest	Pest	Göd	female	05 - 10 Year	30-50 kg	Indoor
CommunityScience	0	Pest	Pest	Göd	female	01 -05 Year	50+ kg	Outdoor
CommunityScience	0	Pest	Pest	Göd	male	05 - 10 Year	15-30 kg	Mixed
CommunityScience	0	Pest	Pest	Göd 2131	female	05 - 10 Year	15-30 kg	Mixed
CommunityScience	0	Pest	Pest	Göd 2131	male	05 - 10 Year	15-30 kg	Indoor
CommunityScience	0	Pest	Pest	Göd, 2132	female	01 -05 Year	15-30 kg	Outdoor
CommunityScience	0	Pest	Pest	Gödöll?	female	05 - 10 Year	05 - 15 kg	Indoor
CommunityScience	1	Pest	Pest	Gödöll?	male	05 - 10 Year	15-30 kg	Outdoor
CommunityScience	0	Pest	Pest	Gödöll?	female	01 -05 Year	15-30 kg	Mixed
CommunityScience	1	Pest	Pest	Gödöll?	female	05 - 10 Year	30-50 kg	Outdoor
CommunityScience	0	Pest	Pest	Gödöll?	male	01 -05 Year	15-30 kg	Indoor
CommunityScience	0	Pest	Pest	Gödöll?	male	01 -05 Year	15-30 kg	Indoor
CommunityScience	0	Pest	Pest	Gödöll?	male	10+ Year	05 - 15 kg	Outdoor
CommunityScience	0	Pest	Pest	Gödöll?	male	01 -05 Year	05 - 15 kg	Mixed
CommunityScience	0	Pest	Pest	Gödöll?	female	05 - 10 Year	15-30 kg	Indoor
CommunityScience	1	Pest	Pest	Gomba	male	<1 Year	30-50 kg	Mixed
CommunityScience	0	Western Transdanubia	Gy.-M.-Sopron	Göny?	male	01 -05 Year	05 - 15 kg	Indoor
CommunityScience	0	Pest	Pest	Gyál	male	01 -05 Year	15-30 kg	Mixed
CommunityScience	0	Pest	Pest	Gyál	female	05 - 10 Year	15-30 kg	Outdoor
CommunityScience	0	Pest	Pest	Gyál	male	01 -05 Year	05 - 15 kg	Indoor
CommunityScience	1	Pest	Pest	Gyál	female	05 - 10 Year	15-30 kg	Mixed
CommunityScience	0	Pest	Pest	Gyál	male	<1 Year	05 - 15 kg	Indoor
CommunityScience	0	Pest	Pest	Gyál	male	05 - 10 Year	30-50 kg	Outdoor
CommunityScience	0	Pest	Pest	Gyömr?	female	01 -05 Year	15-30 kg	Mixed
CommunityScience	0	Pest	Pest	Gyömr?	male	01 -05 Year	05 - 15 kg	Mixed
CommunityScience	0	Pest	Pest	Gyömr?	female	01 -05 Year	30-50 kg	Mixed
CommunityScience	0	Pest	Pest	Gyömr?	unkown	NA	05 - 15 kg	Mixed
CommunityScience	0	Northern Hungary	Heves	Gyöngyös	male	01 -05 Year	<5 kg	Indoor
CommunityScience	0	Northern Hungary	Heves	Gyöngyös	female	<1 Year	05 - 15 kg	Indoor
CommunityScience	0	Northern Hungary	Heves	Gyöngyös	male	01 -05 Year	05 - 15 kg	Indoor
CommunityScience	0	Northern Hungary	Heves	Gyöngyös	female	10+ Year	<5 kg	Indoor
CommunityScience	0	Western Transdanubia	Vas	Gyöngyösfalu	female	05 - 10 Year	30-50 kg	Mixed
CommunityScience	1	Western Transdanubia	Vas	Gyöngyösfalu 9734	female	01 -05 Year	15-30 kg	Indoor
CommunityScience	1	Northern Hungary	Heves	Gyöngyöshalász	male	05 - 10 Year	NA	Outdoor
CommunityScience	0	Northern Hungary	Heves	Gyöngyösoroszi	female	10+ Year	30-50 kg	Mixed
CommunityScience	0	Northern Hungary	Heves	Gyöngyössolymos	female	01 -05 Year	15-30 kg	Mixed
CommunityScience	0	Western Transdanubia	Gy.-M.-Sopron	Gy?r	male	01 -05 Year	15-30 kg	Mixed
CommunityScience	0	Western Transdanubia	Gy.-M.-Sopron	Gy?r	male	01 -05 Year	15-30 kg	Outdoor
CommunityScience	0	Western Transdanubia	Gy.-M.-Sopron	Gy?r	male	10+ Year	<5 kg	Indoor
CommunityScience	0	Southern Great Plain	Békés	Gyula	male	01 -05 Year	15-30 kg	Mixed
CommunityScience	0	Southern Great Plain	Békés	Gyula	male	01 -05 Year	05 - 15 kg	Outdoor
CommunityScience	1	Southern Great Plain	Békés	Gyula	male	10+ Year	30-50 kg	Outdoor
CommunityScience	1	Southern Great Plain	Békés	Gyula	male	05 - 10 Year	05 - 15 kg	Indoor
CommunityScience	0	Southern Great Plain	Békés	Gyula	male	05 - 10 Year	05 - 15 kg	Mixed
CommunityScience	1	Southern Great Plain	Békés	Gyula	male	10+ Year	30-50 kg	Outdoor
CommunityScience	1	Southern Great Plain	Békés	Gyula 5700	female	01 -05 Year	15-30 kg	Indoor
CommunityScience	0	Northern Great Plain	Hajdú-Bihar	Hajduboszormeny	male	01 -05 Year	15-30 kg	Outdoor
CommunityScience	1	Northern Great Plain	Hajdú-Bihar	Hajdúböszörmény, 4220	male	05 - 10 Year	05 - 15 kg	Outdoor
CommunityScience	1	Northern Great Plain	Hajdú-Bihar	Hajdúdorog	male	01 -05 Year	15-30 kg	Outdoor
CommunityScience	1	Northern Great Plain	Hajdú-Bihar	Hajdúdorog	male	05 - 10 Year	30-50 kg	Indoor
CommunityScience	0	Northern Great Plain	Hajdú-Bihar	Hajdúsámson	male	10+ Year	30-50 kg	Outdoor
CommunityScience	0	Northern Great Plain	Hajdú-Bihar	Hajdúsámson	male	05 - 10 Year	05 - 15 kg	Mixed
CommunityScience	0	Northern Great Plain	Hajdú-Bihar	Hajdúszoboszló	unkown	NA	15-30 kg	Mixed
CommunityScience	1	Northern Great Plain	Hajdú-Bihar	Hajdúszoboszló	male	05 - 10 Year	15-30 kg	Mixed
CommunityScience	0	Northern Great Plain	Hajdú-Bihar	Hajdúszoboszló	male	01 -05 Year	15-30 kg	Mixed
CommunityScience	0	Northern Great Plain	Hajdú-Bihar	Hajdúszoboszló	male	01 -05 Year	15-30 kg	Mixed
CommunityScience	0	Northern Great Plain	Hajdú-Bihar	Hajdúszoboszló	unkown	NA	15-30 kg	Mixed
CommunityScience	1	Northern Great Plain	Hajdú-Bihar	Hajdúszoboszló	male	01 -05 Year	05 - 15 kg	Indoor
CommunityScience	1	Northern Great Plain	Hajdú-Bihar	Hajdúszoboszló 4200	male	05 - 10 Year	15-30 kg	Outdoor
CommunityScience	0	Northern Great Plain	Hajdú-Bihar	Hajdúszovát	male	05 - 10 Year	50+ kg	Outdoor
CommunityScience	1	Northern Great Plain	Hajdú-Bihar	Hajdúszovát 4212	male	01 -05 Year	30-50 kg	Outdoor
CommunityScience	1	Pest	Pest	Halásztelek	male	10+ Year	15-30 kg	Mixed
CommunityScience	0	Pest	Pest	Halásztelek	male	05 - 10 Year	05 - 15 kg	Mixed
CommunityScience	0	Pest	Pest	Halásztelek	male	01 -05 Year	15-30 kg	Indoor
CommunityScience	0	Pest	Pest	Halásztelek	male	05 - 10 Year	05 - 15 kg	Indoor
CommunityScience	0	Pest	Pest	Halásztelek	male	05 - 10 Year	05 - 15 kg	Indoor
CommunityScience	0	Pest	Pest	Halásztelek	female	05 - 10 Year	15-30 kg	Indoor
CommunityScience	0	Pest	Pest	Halásztelek 2314	female	01 -05 Year	05 - 15 kg	Mixed
CommunityScience	1	Northern Hungary	Heves	Hatvan	female	10+ Year	05 - 15 kg	Outdoor
CommunityScience	1	Northern Hungary	Heves	Hatvan	male	01 -05 Year	05 - 15 kg	Indoor
CommunityScience	0	Northern Hungary	Heves	Hatvan	female	01 -05 Year	15-30 kg	Indoor
CommunityScience	0	Northern Hungary	Heves	Hatvan	female	10+ Year	05 - 15 kg	Indoor
CommunityScience	0	Northern Hungary	Heves	Hatvan	female	05 - 10 Year	50+ kg	Mixed
CommunityScience	0	Western Transdanubia	Gy.-M.-Sopron	Pet?háza	male	10+ Year	15-30 kg	Outdoor
CommunityScience	0	Central Transdanubia	Veszprém	Hegyesd	male	01 -05 Year	15-30 kg	Mixed
CommunityScience	1	Northern Hungary	Nógrád	Héhalom	female	01 -05 Year	05 - 15 kg	Indoor
CommunityScience	0	Northern Hungary	B.-A.-Zemplén	Hej?papi	female	01 -05 Year	15-30 kg	Mixed
CommunityScience	1	Northern Hungary	B.-A.-Zemplén	Hej?papi	male	01 -05 Year	05 - 15 kg	Outdoor
CommunityScience	0	Northern Hungary	Heves	Heréd	male	<1 Year	15-30 kg	Mixed
CommunityScience	0	Pest	Pest	Hernád	male	01 -05 Year	30-50 kg	Mixed
CommunityScience	1	Pest	Pest	Hernád	female	05 - 10 Year	15-30 kg	Outdoor
CommunityScience	0	Northern Hungary	B.-A.-Zemplén	Hernádnémeti	male	05 - 10 Year	<5 kg	Indoor
CommunityScience	0	Northern Hungary	Heves	Heves, 3360	male	01 -05 Year	05 - 15 kg	Mixed
CommunityScience	0	Western Transdanubia	Zala	héviz	unkown	NA	15-30 kg	Indoor
CommunityScience	0	Northern Hungary	B.-A.-Zemplén	Hidvégardó	female	01 -05 Year	30-50 kg	Outdoor
CommunityScience	1	Southern Great Plain	Csongrád	Hódmez?vásárhely	female	01 -05 Year	15-30 kg	Indoor
CommunityScience	1	Southern Great Plain	Csongrád	Hódmez?vásárhely	female	10+ Year	30-50 kg	Outdoor
CommunityScience	0	Southern Transdanubia	Tolna	H?gyész	female	<1 Year	05 - 15 kg	Outdoor
CommunityScience	0	Northern Great Plain	Szabolcs-Sz.-B.	Ibrány	female	01 -05 Year	15-30 kg	Indoor
CommunityScience	0	Southern Transdanubia	Somogy	Iharos 8726	female	05 - 10 Year	05 - 15 kg	Indoor
CommunityScience	0	Southern Transdanubia	Baranya	Illocska	male	01 -05 Year	30-50 kg	Outdoor
CommunityScience	0	Pest	Pest	Isaszeg	female	10+ Year	05 - 15 kg	Indoor
CommunityScience	0	Pest	Pest	Isaszeg 2117	female	05 - 10 Year	30-50 kg	Indoor
CommunityScience	0	Pest	Pest	Isaszeg 2117	female	05 - 10 Year	15-30 kg	Indoor
CommunityScience	0	Southern Great Plain	Bács-Kiskun	Jánoshalma	female	01 -05 Year	05 - 15 kg	Mixed
CommunityScience	1	Northern Great Plain	J.-N.-Szolnok	Jászalsószentgyörgy	male	01 -05 Year	30-50 kg	Outdoor
CommunityScience	1	Northern Great Plain	J.-N.-Szolnok	Jászberény	male	05 - 10 Year	30-50 kg	Mixed
CommunityScience	1	Northern Great Plain	J.-N.-Szolnok	Jászberény 5100	male	05 - 10 Year	30-50 kg	Mixed
CommunityScience	0	Northern Great Plain	J.-N.-Szolnok	Jászjákóhalma	unkown	01 -05 Year	05 - 15 kg	Mixed
CommunityScience	0	Northern Great Plain	J.-N.-Szolnok	Jászkisér	male	01 -05 Year	15-30 kg	Outdoor
CommunityScience	1	Northern Great Plain	J.-N.-Szolnok	Jászszentandrás 5136	female	01 -05 Year	50+ kg	Mixed
CommunityScience	1	Northern Great Plain	Hajdú-Bihar	Józsa	male	10+ Year	30-50 kg	Mixed
CommunityScience	0	Pest	Pest	Kakucs	unkown	NA	<5 kg	Indoor
CommunityScience	0	Pest	Pest	Kakucs	female	05 - 10 Year	05 - 15 kg	Indoor
CommunityScience	0	Southern Great Plain	Bács-Kiskun	Kalocsa	male	10+ Year	05 - 15 kg	Indoor
CommunityScience	0	Southern Great Plain	Bács-Kiskun	Kalocsa, 6300	male	01 -05 Year	15-30 kg	Indoor
CommunityScience	0	Southern Transdanubia	Somogy	Kaposvár	female	01 -05 Year	15-30 kg	Mixed
CommunityScience	0	Southern Transdanubia	Somogy	Kaposvár	male	05 - 10 Year	30-50 kg	Mixed
CommunityScience	0	Western Transdanubia	Gy.-M.-Sopron	Kapuvár	male	01 -05 Year	05 - 15 kg	Indoor
CommunityScience	1	Northern Hungary	Heves	Karácsond	female	01 -05 Year	30-50 kg	Outdoor
CommunityScience	1	Northern Great Plain	J.-N.-Szolnok	Karcag	female	10+ Year	05 - 15 kg	Outdoor
CommunityScience	1	Northern Great Plain	J.-N.-Szolnok	Karcag	male	10+ Year	30-50 kg	Mixed
CommunityScience	1	Northern Great Plain	J.-N.-Szolnok	Karcag	female	05 - 10 Year	30-50 kg	NA
CommunityScience	1	Northern Great Plain	J.-N.-Szolnok	Karcag 5300	male	01 -05 Year	30-50 kg	Mixed
CommunityScience	0	Pest	Pest	Kartal	female	01 -05 Year	05 - 15 kg	Mixed
CommunityScience	0	Northern Hungary	B.-A.-Zemplén	Kazincbarcika 3700	male	01 -05 Year	15-30 kg	Outdoor
CommunityScience	0	Northern Hungary	B.-A.-Zemplén	Kazincbarcika 3700	male	05 - 10 Year	05 - 15 kg	Indoor
CommunityScience	1	Southern Great Plain	Bács-Kiskun	Kecel	unkown	NA	15-30 kg	Mixed
CommunityScience	0	Central Transdanubia	Komárom-Esztergom	Kecskéd	female	10+ Year	30-50 kg	Outdoor
CommunityScience	0	Southern Great Plain	Bács-Kiskun	kecskemet	male	05 - 10 Year	05 - 15 kg	Indoor
CommunityScience	0	Southern Great Plain	Bács-Kiskun	Kecskemét	male	05 - 10 Year	05 - 15 kg	Indoor
CommunityScience	0	Southern Great Plain	Bács-Kiskun	Kecskemét	male	10+ Year	05 - 15 kg	Indoor
CommunityScience	0	Southern Great Plain	Bács-Kiskun	Kecskemét	female	<1 Year	05 - 15 kg	Indoor
CommunityScience	1	Southern Great Plain	Bács-Kiskun	Kecskemét	female	05 - 10 Year	30-50 kg	Outdoor
CommunityScience	0	Southern Great Plain	Bács-Kiskun	Kecskemét	male	01 -05 Year	05 - 15 kg	Indoor
CommunityScience	0	Southern Great Plain	Bács-Kiskun	Kecskemét	male	01 -05 Year	30-50 kg	Outdoor
CommunityScience	0	Southern Great Plain	Bács-Kiskun	Kecskemét	female	10+ Year	30-50 kg	Mixed
CommunityScience	0	Pest	Budapest	Budapest	female	<1 Year	05 - 15 kg	Indoor
CommunityScience	0	Pest	Budapest	Budapest	male	01 -05 Year	15-30 kg	Mixed
CommunityScience	0	Western Transdanubia	Vas	Kerkáskápolna	female	01 -05 Year	<5 kg	Outdoor
CommunityScience	0	Pest	Budapest	Budapest	male	<1 Year	05 - 15 kg	Indoor
CommunityScience	1	Pest	Budapest	Budapest	female	01 -05 Year	15-30 kg	Mixed
CommunityScience	0	Western Transdanubia	Zala	Keszthely	male	05 - 10 Year	30-50 kg	Indoor
CommunityScience	0	Western Transdanubia	Zala	Keszthely	female	<1 Year	15-30 kg	Indoor
CommunityScience	0	Western Transdanubia	Zala	keszthely	female	05 - 10 Year	15-30 kg	Mixed
CommunityScience	0	Western Transdanubia	Zala	Keszthely 8360	male	01 -05 Year	<5 kg	Indoor
CommunityScience	0	Central Transdanubia	Komárom-Esztergom	Kesztölc	male	05 - 10 Year	05 - 15 kg	Outdoor
CommunityScience	0	Central Transdanubia	Komárom-Esztergom	Kesztölc	male	05 - 10 Year	05 - 15 kg	Indoor
CommunityScience	0	Southern Transdanubia	Somogy	Kéthely	female	01 -05 Year	15-30 kg	Outdoor
CommunityScience	0	Southern Great Plain	Bács-Kiskun	Kiskunfélegyháza	female	<1 Year	15-30 kg	Outdoor
CommunityScience	0	Southern Great Plain	Bács-Kiskun	Kiskunfélegyháza	male	10+ Year	15-30 kg	Mixed
CommunityScience	0	Southern Great Plain	Bács-Kiskun	Kiskunfélegyháza	male	01 -05 Year	05 - 15 kg	Indoor
CommunityScience	0	Southern Great Plain	Bács-Kiskun	Kiskunfélegyháza	male	01 -05 Year	15-30 kg	Mixed
CommunityScience	1	Southern Great Plain	Bács-Kiskun	Kiskunfélegyháza	female	01 -05 Year	30-50 kg	Indoor
CommunityScience	0	Southern Great Plain	Bács-Kiskun	Kiskunfélegyháza	male	05 - 10 Year	15-30 kg	Outdoor
CommunityScience	0	Southern Great Plain	Bács-Kiskun	Kiskunfélegyháza 6100	female	10+ Year	<5 kg	Mixed
CommunityScience	0	Southern Great Plain	Bács-Kiskun	Kiskunhalas	male	05 - 10 Year	15-30 kg	Mixed
CommunityScience	0	Southern Great Plain	Bács-Kiskun	Kiskunhalas 6400	male	01 -05 Year	15-30 kg	Indoor
CommunityScience	0	Southern Great Plain	Bács-Kiskun	Kiskunhalas 6400	male	01 -05 Year	15-30 kg	Mixed
CommunityScience	0	Pest	Pest	Kiskunlacháza	female	<1 Year	15-30 kg	Mixed
CommunityScience	0	Pest	Pest	Kiskunlacháza	female	05 - 10 Year	05 - 15 kg	Mixed
CommunityScience	0	Pest	Pest	Kismaros	female	05 - 10 Year	15-30 kg	Outdoor
CommunityScience	0	Pest	Pest	Kismaros 2623	male	01 -05 Year	15-30 kg	Mixed
CommunityScience	0	Northern Hungary	B.-A.-Zemplén	Kistokaj	female	<1 Year	05 - 15 kg	Mixed
CommunityScience	0	Northern Great Plain	J.-N.-Szolnok	Kisújszállás	female	01 -05 Year	30-50 kg	Outdoor
CommunityScience	0	Northern Great Plain	J.-N.-Szolnok	Kisújszállás	female	01 -05 Year	30-50 kg	Outdoor
CommunityScience	0	Northern Great Plain	J.-N.-Szolnok	Kisújszállás	female	<1 Year	05 - 15 kg	Indoor
CommunityScience	0	Northern Great Plain	Szabolcs-Sz.-B.	Kisvárda	male	10+ Year	30-50 kg	Indoor
CommunityScience	0	Northern Great Plain	Szabolcs-Sz.-B.	Kisvárda	male	05 - 10 Year	15-30 kg	Mixed
CommunityScience	0	Northern Great Plain	Szabolcs-Sz.-B.	Kisvárda	male	05 - 10 Year	15-30 kg	Outdoor
CommunityScience	0	Southern Great Plain	Csongrád	Kiszombor	female	01 -05 Year	05 - 15 kg	Mixed
CommunityScience	0	Central Transdanubia	Komárom-Esztergom	Komárom	female	05 - 10 Year	15-30 kg	Mixed
CommunityScience	0	Central Transdanubia	Komárom-Esztergom	Komárom	male	10+ Year	05 - 15 kg	Indoor
CommunityScience	0	Central Transdanubia	Komárom-Esztergom	Komárom, 2900	female	10+ Year	15-30 kg	Mixed
CommunityScience	0	Southern Transdanubia	Baranya	Komló	unkown	NA	15-30 kg	Mixed
CommunityScience	1	Northern Hungary	Heves	Eger	unkown	NA	30-50 kg	Outdoor
CommunityScience	1	Northern Hungary	B.-A.-Zemplén	Borsod	male	01 -05 Year	05 - 15 kg	Indoor
CommunityScience	0	Western Transdanubia	Vas	K?szeg	female	01 -05 Year	30-50 kg	Mixed
CommunityScience	0	Northern Great Plain	Szabolcs-Sz.-B.	Kótaj	male	01 -05 Year	30-50 kg	Mixed
CommunityScience	0	NA	NA	követem)	female	01 -05 Year	05 - 15 kg	Indoor
CommunityScience	0	Southern Transdanubia	Baranya	Kozármisleny	female	05 - 10 Year	30-50 kg	Mixed
CommunityScience	0	Southern Transdanubia	Baranya	Kozármisleny	female	01 -05 Year	05 - 15 kg	Mixed
CommunityScience	1	Southern Transdanubia	Baranya	Kozármisleny	male	10+ Year	30-50 kg	Outdoor
CommunityScience	0	Southern Transdanubia	Baranya	Kozármisleny	female	05 - 10 Year	30-50 kg	Mixed
CommunityScience	0	Southern Transdanubia	Baranya	Kozármisleny	male	05 - 10 Year	15-30 kg	Mixed
CommunityScience	1	Southern Transdanubia	Baranya	Kozármisleny	unkown	NA	15-30 kg	Indoor
CommunityScience	0	Southern Transdanubia	Baranya	Kozármisleny	male	01 -05 Year	30-50 kg	Mixed
CommunityScience	0	Central Transdanubia	Fejér	Kulcs	male	<1 Year	30-50 kg	Outdoor
CommunityScience	0	Northern Great Plain	J.-N.-Szolnok	Kunhegyes	female	05 - 10 Year	<5 kg	Indoor
CommunityScience	1	Northern Great Plain	J.-N.-Szolnok	Kunhegyes	male	01 -05 Year	05 - 15 kg	Mixed
CommunityScience	1	Northern Great Plain	J.-N.-Szolnok	Kunhegyes	male	10+ Year	05 - 15 kg	Indoor
CommunityScience	1	Northern Great Plain	J.-N.-Szolnok	Kunhegyes	male	05 - 10 Year	15-30 kg	Indoor
CommunityScience	0	Southern Great Plain	Bács-Kiskun	Kunpeszér 6096	female	<1 Year	05 - 15 kg	Mixed
CommunityScience	0	Southern Great Plain	Bács-Kiskun	Kunszentmiklós	male	10+ Year	05 - 15 kg	Indoor
CommunityScience	1	Southern Great Plain	Bács-Kiskun	Kunszentmiklós	male	10+ Year	15-30 kg	Mixed
CommunityScience	1	NA	NA	NA	male	10+ Year	15-30 kg	Indoor
CommunityScience	0	Pest	Budapest	Budapest	male	01 -05 Year	05 - 15 kg	NA
CommunityScience	1	Southern Great Plain	Bács-Kiskun	Lajosmizse 6050	male	01 -05 Year	30-50 kg	Indoor
CommunityScience	0	Central Transdanubia	Veszprém	Mez?lak	female	05 - 10 Year	05 - 15 kg	Indoor
CommunityScience	1	Southern Great Plain	Bács-Kiskun	Lakitelek	female	05 - 10 Year	05 - 15 kg	Outdoor
CommunityScience	1	Southern Great Plain	Bács-Kiskun	Lakitelek	female	05 - 10 Year	50+ kg	Mixed
CommunityScience	0	Pest	Pest	Leányfalu	female	<1 Year	05 - 15 kg	Indoor
CommunityScience	0	Central Transdanubia	Veszprém	Litér 8196	female	10+ Year	30-50 kg	Mixed
CommunityScience	0	Central Transdanubia	Veszprém	Balatonsz?l?s	female	05 - 10 Year	30-50 kg	Outdoor
CommunityScience	0	Central Transdanubia	Fejér	Lovasberény	male	01 -05 Year	50+ kg	Indoor
CommunityScience	0	Central Transdanubia	Fejér	Lovasberény	male	<1 Year	05 - 15 kg	Indoor
CommunityScience	0	Central Transdanubia	Fejér	Lovasberény	female	05 - 10 Year	30-50 kg	Indoor
CommunityScience	1	Central Transdanubia	Fejér	Lovasberény	female	01 -05 Year	30-50 kg	Indoor
CommunityScience	0	Pest	Pest	Szigetszentmiklós	female	05 - 10 Year	05 - 15 kg	Indoor
CommunityScience	0	Southern Transdanubia	Tolna	Madocsa, 7026	male	05 - 10 Year	30-50 kg	Indoor
CommunityScience	0	Pest	Pest	Maglód	female	01 -05 Year	15-30 kg	Mixed
CommunityScience	0	Pest	Pest	Maglód	male	10+ Year	05 - 15 kg	Indoor
CommunityScience	1	Pest	Pest	Maglód	female	01 -05 Year	15-30 kg	Outdoor
CommunityScience	0	Central Transdanubia	Fejér	Magyaralmás	unkown	NA	15-30 kg	Mixed
CommunityScience	0	Southern Transdanubia	Baranya	Magyaregregy	male	01 -05 Year	15-30 kg	Mixed
CommunityScience	0	Northern Hungary	Heves	Maklár	female	01 -05 Year	15-30 kg	Mixed
CommunityScience	0	Northern Hungary	Heves	Maklár	male	10+ Year	05 - 15 kg	Outdoor
CommunityScience	0	Southern Great Plain	Csongrád	Makó	female	01 -05 Year	15-30 kg	Outdoor
CommunityScience	1	Southern Great Plain	Csongrád	Makó	male	01 -05 Year	15-30 kg	Indoor
CommunityScience	1	Southern Great Plain	Csongrád	Makó	unkown	01 -05 Year	30-50 kg	Outdoor
CommunityScience	0	Southern Great Plain	Csongrád	Makó 6900	female	10+ Year	<5 kg	Indoor
CommunityScience	1	Southern Great Plain	Csongrád	Makó 6900	female	01 -05 Year	15-30 kg	Outdoor
CommunityScience	1	Northern Hungary	B.-A.-Zemplén	Mályi	male	10+ Year	30-50 kg	Outdoor
CommunityScience	1	Northern Hungary	B.-A.-Zemplén	mályi	male	01 -05 Year	30-50 kg	Outdoor
CommunityScience	0	Northern Hungary	B.-A.-Zemplén	Mályi 3434	male	01 -05 Year	05 - 15 kg	Indoor
CommunityScience	0	Southern Transdanubia	Baranya	Mánfa	female	05 - 10 Year	15-30 kg	Indoor
CommunityScience	0	Central Transdanubia	Fejér	Mány	male	05 - 10 Year	15-30 kg	Indoor
CommunityScience	0	Southern Transdanubia	Somogy	Marcali	male	01 -05 Year	05 - 15 kg	Indoor
CommunityScience	0	Southern Transdanubia	Somogy	Marcali 8700	male	01 -05 Year	05 - 15 kg	NA
CommunityScience	1	Northern Great Plain	J.-N.-Szolnok	Martf?	female	01 -05 Year	<5 kg	Indoor
CommunityScience	0	Northern Great Plain	J.-N.-Szolnok	Martf?	male	05 - 10 Year	15-30 kg	Indoor
CommunityScience	0	Central Transdanubia	Fejér	Martonvásár	unkown	NA	30-50 kg	Outdoor
CommunityScience	0	Central Transdanubia	Fejér	Martonvásár	female	05 - 10 Year	15-30 kg	Indoor
CommunityScience	0	Central Transdanubia	Fejér	Martonvásár	male	01 -05 Year	15-30 kg	Mixed
CommunityScience	1	Central Transdanubia	Fejér	Martonvásár 2462	male	01 -05 Year	30-50 kg	Outdoor
CommunityScience	0	Northern Great Plain	Szabolcs-Sz.-B.	Mátészalka	male	01 -05 Year	05 - 15 kg	Indoor
CommunityScience	0	Northern Hungary	Heves	Mátraderecske 3246	male	01 -05 Year	15-30 kg	Outdoor
CommunityScience	0	Western Transdanubia	Gy.-M.-Sopron	Rábaszentmiklós	male	05 - 10 Year	15-30 kg	Mixed
CommunityScience	1	Northern Great Plain	Szabolcs-Sz.-B.	NA	female	01 -05 Year	15-30 kg	Indoor
CommunityScience	0	Southern Transdanubia	Baranya	Pécs	male	01 -05 Year	15-30 kg	Indoor
CommunityScience	1	Southern Transdanubia	Baranya	Pécs	male	05 - 10 Year	15-30 kg	Indoor
CommunityScience	0	Southern Great Plain	Békés	Méhkerék	male	05 - 10 Year	15-30 kg	Mixed
CommunityScience	0	Northern Great Plain	Szabolcs-Sz.-B.	NA	female	<1 Year	05 - 15 kg	Indoor
CommunityScience	0	Central Transdanubia	Fejér	Etyek	male	05 - 10 Year	15-30 kg	Indoor
CommunityScience	0	Central Transdanubia	Komárom-Esztergom	Komárom	female	05 - 10 Year	05 - 15 kg	Mixed
CommunityScience	0	NA	NA	NA	female	01 -05 Year	<5 kg	NA
CommunityScience	1	Northern Hungary	B.-A.-Zemplén	Mez?keresztes	male	01 -05 Year	05 - 15 kg	Indoor
CommunityScience	0	Pest	Pest	Vác	female	<1 Year	05 - 15 kg	Indoor
CommunityScience	1	Northern Great Plain	Szabolcs-Sz.-B.	Kisvárda	male	05 - 10 Year	05 - 15 kg	Indoor
CommunityScience	1	NA	NA	NA	unkown	NA	05 - 15 kg	Mixed
CommunityScience	1	Southern Great Plain	Békés	Mez?berény	male	10+ Year	15-30 kg	Outdoor
CommunityScience	1	Southern Great Plain	Békés	Mez?berény	female	05 - 10 Year	15-30 kg	Outdoor
CommunityScience	1	Southern Great Plain	Békés	Mez?hegyes	female	10+ Year	05 - 15 kg	Outdoor
CommunityScience	0	Southern Great Plain	Békés	Mez?hegyes	female	<1 Year	05 - 15 kg	Outdoor
CommunityScience	1	Northern Great Plain	J.-N.-Szolnok	Mez?túr	male	10+ Year	05 - 15 kg	Mixed
CommunityScience	0	Northern Great Plain	J.-N.-Szolnok	Mez?túr	male	05 - 10 Year	30-50 kg	Outdoor
CommunityScience	0	Northern Hungary	B.-A.-Zemplén	Miskolc	female	01 -05 Year	05 - 15 kg	Indoor
CommunityScience	0	Southern Great Plain	Csongrád	Mindszent	male	05 - 10 Year	30-50 kg	Outdoor
CommunityScience	0	Northern Hungary	B.-A.-Zemplén	Miskolc	male	10+ Year	15-30 kg	Outdoor
CommunityScience	0	Northern Hungary	B.-A.-Zemplén	Miskolc	male	01 -05 Year	15-30 kg	Mixed
CommunityScience	0	Northern Hungary	B.-A.-Zemplén	Miskolc	male	05 - 10 Year	30-50 kg	Indoor
CommunityScience	0	Northern Hungary	B.-A.-Zemplén	Miskolc	female	<1 Year	<5 kg	Indoor
CommunityScience	0	Northern Hungary	B.-A.-Zemplén	Miskolc	male	01 -05 Year	15-30 kg	Indoor
CommunityScience	0	Northern Hungary	B.-A.-Zemplén	Miskolc	male	01 -05 Year	30-50 kg	Outdoor
CommunityScience	1	Northern Hungary	B.-A.-Zemplén	Miskolc	male	10+ Year	30-50 kg	Outdoor
CommunityScience	0	Northern Hungary	B.-A.-Zemplén	Miskolc	female	01 -05 Year	<5 kg	NA
CommunityScience	0	Northern Hungary	B.-A.-Zemplén	Miskolc	female	05 - 10 Year	<5 kg	Indoor
CommunityScience	0	Northern Hungary	B.-A.-Zemplén	Miskolc	female	10+ Year	05 - 15 kg	Indoor
CommunityScience	0	Northern Hungary	B.-A.-Zemplén	Miskolc	female	05 - 10 Year	15-30 kg	Mixed
CommunityScience	0	Northern Hungary	B.-A.-Zemplén	Miskolc	female	01 -05 Year	05 - 15 kg	Indoor
CommunityScience	0	Northern Hungary	B.-A.-Zemplén	Miskolc	unkown	NA	15-30 kg	Mixed
CommunityScience	0	Northern Hungary	B.-A.-Zemplén	Miskolc	female	05 - 10 Year	05 - 15 kg	Indoor
CommunityScience	0	Northern Hungary	B.-A.-Zemplén	Miskolc	female	<1 Year	15-30 kg	Indoor
CommunityScience	0	Northern Hungary	B.-A.-Zemplén	Miskolc	unkown	NA	05 - 15 kg	Indoor
CommunityScience	0	Northern Hungary	B.-A.-Zemplén	Miskolc	male	<1 Year	15-30 kg	Mixed
CommunityScience	0	Northern Hungary	B.-A.-Zemplén	Miskolc	male	01 -05 Year	<5 kg	Mixed
CommunityScience	1	Northern Hungary	B.-A.-Zemplén	Miskolc	male	01 -05 Year	15-30 kg	Outdoor
CommunityScience	0	Northern Hungary	B.-A.-Zemplén	Miskolc 3530	male	05 - 10 Year	05 - 15 kg	Indoor
CommunityScience	0	Northern Hungary	B.-A.-Zemplén	Miskolc.	male	01 -05 Year	30-50 kg	Outdoor
CommunityScience	0	Central Transdanubia	Komárom-Esztergom	Mocsa 2911	male	<1 Year	30-50 kg	Outdoor
CommunityScience	1	Southern Transdanubia	Baranya	Mohács	female	01 -05 Year	05 - 15 kg	Indoor
CommunityScience	0	Southern Transdanubia	Baranya	Mohács	male	01 -05 Year	15-30 kg	Mixed
CommunityScience	0	Pest	Pest	Monor	male	01 -05 Year	30-50 kg	Indoor
CommunityScience	0	Pest	Pest	Monor	male	01 -05 Year	15-30 kg	Mixed
CommunityScience	0	Pest	Pest	Monor	male	05 - 10 Year	<5 kg	Indoor
CommunityScience	0	Pest	Pest	Monor	female	05 - 10 Year	30-50 kg	Mixed
CommunityScience	0	Western Transdanubia	Gy.-M.-Sopron	Mosonmagyaróvár	male	01 -05 Year	05 - 15 kg	Mixed
CommunityScience	0	Western Transdanubia	Gy.-M.-Sopron	Mosonmagyaróvár	female	10+ Year	05 - 15 kg	Indoor
CommunityScience	0	Northern Hungary	B.-A.-Zemplén	Muhi	male	01 -05 Year	50+ kg	Outdoor
CommunityScience	0	NA	NA	NA	male	01 -05 Year	15-30 kg	Mixed
CommunityScience	1	NA	NA	NA	female	10+ Year	15-30 kg	Outdoor
CommunityScience	1	NA	NA	NA	female	10+ Year	30-50 kg	Outdoor
CommunityScience	1	NA	NA	NA	female	01 -05 Year	05 - 15 kg	NA
CommunityScience	0	Central Transdanubia	Fejér	Nadap	female	01 -05 Year	15-30 kg	Outdoor
CommunityScience	0	Northern Great Plain	Szabolcs-Sz.-B.	Nagyhalász	male	10+ Year	30-50 kg	Outdoor
CommunityScience	1	Northern Great Plain	Szabolcs-Sz.-B.	Nagyhalász	male	10+ Year	05 - 15 kg	Mixed
CommunityScience	0	Northern Great Plain	Szabolcs-Sz.-B.	Nagyhalász 4485	male	01 -05 Year	30-50 kg	Outdoor
CommunityScience	0	Northern Great Plain	Hajdú-Bihar	Nagyhegyes	female	01 -05 Year	15-30 kg	Indoor
CommunityScience	1	Northern Great Plain	Hajdú-Bihar	Nagyhegyes	female	01 -05 Year	30-50 kg	Mixed
CommunityScience	1	Southern Great Plain	Békés	Nagykamarás 5751	female	10+ Year	05 - 15 kg	Outdoor
CommunityScience	0	Western Transdanubia	Zala	Nagykanizsa 8800	male	01 -05 Year	15-30 kg	Indoor
CommunityScience	1	Pest	Pest	Nagykáta	male	05 - 10 Year	30-50 kg	Outdoor
CommunityScience	0	Pest	Pest	Nagykáta	male	01 -05 Year	05 - 15 kg	Mixed
CommunityScience	1	Pest	Pest	Nagykáta	female	01 -05 Year	05 - 15 kg	Outdoor
CommunityScience	0	Pest	Pest	Nagykovácsi	female	05 - 10 Year	30-50 kg	Mixed
CommunityScience	0	Pest	Pest	Nagykovácsi	male	05 - 10 Year	15-30 kg	Outdoor
CommunityScience	0	Pest	Pest	Nagykovácsi	male	<1 Year	30-50 kg	Indoor
CommunityScience	0	Southern Transdanubia	Baranya	Nagykozár	female	05 - 10 Year	15-30 kg	Mixed
CommunityScience	0	Southern Transdanubia	Baranya	Nagykozár	male	<1 Year	15-30 kg	Mixed
CommunityScience	0	Pest	Pest	Nagymaros	female	10+ Year	05 - 15 kg	Indoor
CommunityScience	0	Northern Hungary	Nógrád	Nagyoroszi (2645)	female	01 -05 Year	05 - 15 kg	Outdoor
CommunityScience	1	Southern Great Plain	Békés	Nagyszénás 5931	male	01 -05 Year	05 - 15 kg	Outdoor
CommunityScience	0	Pest	Pest	Nagytarcsa	female	<1 Year	NA	Indoor
CommunityScience	0	Pest	Pest	Nagytarcsa	female	01 -05 Year	05 - 15 kg	Indoor
CommunityScience	0	Central Transdanubia	Fejér	Nagyvenyim	male	05 - 10 Year	15-30 kg	Outdoor
CommunityScience	0	Southern Great Plain	Csongrád	Hódmez?vásárhely	unkown	NA	15-30 kg	Outdoor
CommunityScience	0	Southern Transdanubia	Somogy	Siófok	female	01 -05 Year	05 - 15 kg	Mixed
CommunityScience	0	Western Transdanubia	Zala	Zalaegerszeg	female	<1 Year	15-30 kg	Indoor
CommunityScience	1	Northern Hungary	B.-A.-Zemplén	Négyes	male	05 - 10 Year	15-30 kg	Outdoor
CommunityScience	0	NA	NA	Németország	male	01 -05 Year	<5 kg	Indoor
CommunityScience	0	Central Transdanubia	Komárom-Esztergom	Neszmély	male	05 - 10 Year	30-50 kg	Mixed
CommunityScience	0	Northern Hungary	B.-A.-Zemplén	Nyékládháza	female	05 - 10 Year	30-50 kg	Outdoor
CommunityScience	1	Central Transdanubia	Komárom-Esztergom	Nyergesújfalu	male	01 -05 Year	15-30 kg	Indoor
CommunityScience	0	Northern Great Plain	Szabolcs-Sz.-B.	Nyírbátor	male	05 - 10 Year	30-50 kg	Outdoor
CommunityScience	0	Northern Great Plain	Szabolcs-Sz.-B.	Nyiregyhaza	unkown	NA	05 - 15 kg	Indoor
CommunityScience	0	Northern Great Plain	Szabolcs-Sz.-B.	Nyíregyháza	male	01 -05 Year	05 - 15 kg	Indoor
CommunityScience	0	Northern Great Plain	Szabolcs-Sz.-B.	Nyíregyháza	female	01 -05 Year	05 - 15 kg	Indoor
CommunityScience	0	Northern Great Plain	Szabolcs-Sz.-B.	Nyíregyháza	male	05 - 10 Year	15-30 kg	Outdoor
CommunityScience	1	Northern Great Plain	Szabolcs-Sz.-B.	Nyíregyháza	male	01 -05 Year	05 - 15 kg	Indoor
CommunityScience	1	Northern Great Plain	Szabolcs-Sz.-B.	Nyíregyháza	female	10+ Year	05 - 15 kg	Mixed
CommunityScience	1	Northern Great Plain	Szabolcs-Sz.-B.	Nyíregyháza	female	01 -05 Year	05 - 15 kg	Mixed
CommunityScience	0	Northern Great Plain	Szabolcs-Sz.-B.	Nyíregyháza	male	05 - 10 Year	05 - 15 kg	Indoor
CommunityScience	0	Northern Great Plain	Szabolcs-Sz.-B.	Nyíregyháza	male	05 - 10 Year	30-50 kg	Mixed
CommunityScience	0	Northern Great Plain	Szabolcs-Sz.-B.	Nyíregyháza 4400	female	01 -05 Year	15-30 kg	Mixed
CommunityScience	0	Northern Great Plain	Szabolcs-Sz.-B.	Nyíregyháza, 4400	male	<1 Year	05 - 15 kg	Indoor
CommunityScience	0	Northern Great Plain	Szabolcs-Sz.-B.	Nyíregyháza, 4400	male	01 -05 Year	05 - 15 kg	Indoor
CommunityScience	0	Northern Great Plain	Szabolcs-Sz.-B.	Nyírmeggyes 4722	unkown	NA	15-30 kg	Outdoor
CommunityScience	1	Northern Great Plain	Szabolcs-Sz.-B.	Nyírpazony	female	10+ Year	15-30 kg	Mixed
CommunityScience	0	Northern Great Plain	Szabolcs-Sz.-B.	Nyírpazony	female	01 -05 Year	15-30 kg	Outdoor
CommunityScience	1	Northern Great Plain	Szabolcs-Sz.-B.	Nyírtelek	male	10+ Year	30-50 kg	Outdoor
CommunityScience	0	Western Transdanubia	Gy.-M.-Sopron	Nyúl 9082	male	01 -05 Year	05 - 15 kg	Outdoor
CommunityScience	0	Pest	Pest	Ócsa	male	01 -05 Year	15-30 kg	Indoor
CommunityScience	0	Pest	Pest	Ócsa	male	01 -05 Year	05 - 15 kg	Mixed
CommunityScience	0	Pest	Pest	Ócsa	male	05 - 10 Year	05 - 15 kg	Indoor
CommunityScience	1	Central Transdanubia	Veszprém	Olaszfalu	female	01 -05 Year	05 - 15 kg	Indoor
CommunityScience	1	Northern Hungary	B.-A.-Zemplén	Onga	female	01 -05 Year	15-30 kg	Mixed
CommunityScience	1	Northern Great Plain	Szabolcs-Sz.-B.	Ópályi, 4821	male	01 -05 Year	15-30 kg	Outdoor
CommunityScience	0	Pest	Pest	?rbottyán	male	01 -05 Year	15-30 kg	Outdoor
CommunityScience	0	Pest	Pest	?rbottyán	female	05 - 10 Year	15-30 kg	NA
CommunityScience	0	Southern Transdanubia	Baranya	Orf?	female	05 - 10 Year	30-50 kg	Mixed
CommunityScience	0	Southern Great Plain	Békés	Orosháza	female	01 -05 Year	05 - 15 kg	Mixed
CommunityScience	0	Southern Great Plain	Békés	Orosháza	female	05 - 10 Year	30-50 kg	Outdoor
CommunityScience	1	Southern Great Plain	Békés	Orosháza	female	10+ Year	05 - 15 kg	Outdoor
CommunityScience	1	Southern Great Plain	Békés	Orosháza	female	10+ Year	15-30 kg	Outdoor
CommunityScience	1	Southern Great Plain	Békés	Orosháza	male	05 - 10 Year	30-50 kg	Mixed
CommunityScience	0	Southern Great Plain	Békés	Orosháza	male	01 -05 Year	15-30 kg	Indoor
CommunityScience	0	Southern Great Plain	Békés	Orosháza	male	<1 Year	05 - 15 kg	Indoor
CommunityScience	1	Southern Great Plain	Békés	Orosháza	male	10+ Year	15-30 kg	Indoor
CommunityScience	1	Southern Great Plain	Békés	Oroshàza	female	10+ Year	15-30 kg	Outdoor
CommunityScience	0	Central Transdanubia	Komárom-Esztergom	Oroszlány 2840	unkown	NA	05 - 15 kg	NA
CommunityScience	1	Northern Hungary	B.-A.-Zemplén	Tiszaújváros	male	05 - 10 Year	05 - 15 kg	Indoor
CommunityScience	1	Southern Transdanubia	Tolna	Paks	female	01 -05 Year	15-30 kg	Outdoor
CommunityScience	1	Southern Transdanubia	Tolna	Paks	male	05 - 10 Year	05 - 15 kg	Outdoor
CommunityScience	0	Southern Transdanubia	Tolna	Paks	male	<1 Year	30-50 kg	Outdoor
CommunityScience	0	Northern Hungary	Nógrád	Paszto	male	01 -05 Year	15-30 kg	Indoor
CommunityScience	0	Pest	Pest	Páty	male	01 -05 Year	15-30 kg	Mixed
CommunityScience	0	Pest	Pest	Páty	female	05 - 10 Year	15-30 kg	Indoor
CommunityScience	0	Pest	Pest	Pécel	female	01 -05 Year	15-30 kg	Indoor
CommunityScience	0	Pest	Pest	Pécel	unkown	NA	15-30 kg	Mixed
CommunityScience	1	Pest	Pest	Pécel	male	01 -05 Year	30-50 kg	Mixed
CommunityScience	0	Pest	Pest	Pécel	female	10+ Year	05 - 15 kg	Indoor
CommunityScience	0	Southern Transdanubia	Baranya	Pécs	male	01 -05 Year	05 - 15 kg	Indoor
CommunityScience	0	Southern Transdanubia	Baranya	Pécs	female	05 - 10 Year	15-30 kg	Indoor
CommunityScience	0	Southern Transdanubia	Baranya	Pécs	male	01 -05 Year	05 - 15 kg	Indoor
CommunityScience	0	Southern Transdanubia	Baranya	Pécs	female	01 -05 Year	05 - 15 kg	Indoor
CommunityScience	0	Southern Transdanubia	Baranya	Pécs	male	05 - 10 Year	30-50 kg	Outdoor
CommunityScience	0	Southern Transdanubia	Baranya	Pécs	male	05 - 10 Year	05 - 15 kg	Indoor
CommunityScience	0	Southern Transdanubia	Baranya	Pécs	female	05 - 10 Year	05 - 15 kg	Indoor
CommunityScience	0	Southern Transdanubia	Baranya	Pécs	male	01 -05 Year	05 - 15 kg	Indoor
CommunityScience	0	Southern Transdanubia	Baranya	Pécs	male	01 -05 Year	05 - 15 kg	Indoor
CommunityScience	1	Southern Transdanubia	Baranya	Pécs	male	01 -05 Year	30-50 kg	Mixed
CommunityScience	0	Southern Transdanubia	Baranya	Pécs	male	05 - 10 Year	15-30 kg	Mixed
CommunityScience	0	Southern Transdanubia	Baranya	Pécs	male	01 -05 Year	05 - 15 kg	Indoor
CommunityScience	0	Southern Transdanubia	Baranya	Pécs	male	<1 Year	15-30 kg	Mixed
CommunityScience	0	Southern Transdanubia	Baranya	Pécs	unkown	NA	05 - 15 kg	Indoor
CommunityScience	0	Southern Transdanubia	Baranya	Pécs	male	<1 Year	05 - 15 kg	Indoor
CommunityScience	0	Southern Transdanubia	Baranya	Pécs	female	05 - 10 Year	05 - 15 kg	Indoor
CommunityScience	0	Southern Transdanubia	Baranya	Pécs	male	05 - 10 Year	15-30 kg	Indoor
CommunityScience	0	Southern Transdanubia	Baranya	Pécs	unkown	NA	05 - 15 kg	Outdoor
CommunityScience	0	Southern Transdanubia	Baranya	Pécs	male	01 -05 Year	05 - 15 kg	Mixed
CommunityScience	0	Southern Transdanubia	Baranya	Pécs	male	<1 Year	05 - 15 kg	Indoor
CommunityScience	0	Southern Transdanubia	Baranya	Pécs	female	10+ Year	15-30 kg	Mixed
CommunityScience	0	Southern Transdanubia	Baranya	Pécs	female	01 -05 Year	05 - 15 kg	Mixed
CommunityScience	0	Southern Transdanubia	Baranya	Pécs	male	10+ Year	15-30 kg	Mixed
CommunityScience	0	Southern Transdanubia	Baranya	Pécs 7624	male	<1 Year	05 - 15 kg	Outdoor
CommunityScience	0	Southern Transdanubia	Baranya	Pécs 7634	male	10+ Year	05 - 15 kg	Indoor
CommunityScience	0	Southern Transdanubia	Baranya	Pécs, 7627	male	01 -05 Year	15-30 kg	Indoor
CommunityScience	0	Central Transdanubia	Fejér	Perkáta	female	01 -05 Year	15-30 kg	Indoor
CommunityScience	0	Pest	Pest	Pilisborosjen?	female	10+ Year	05 - 15 kg	Mixed
CommunityScience	0	Pest	Pest	Pilisborosjen?	male	05 - 10 Year	15-30 kg	Indoor
CommunityScience	0	Pest	Pest	Piliscsaba	male	10+ Year	30-50 kg	Indoor
CommunityScience	0	Pest	Pest	Pilisjászfalu	male	05 - 10 Year	15-30 kg	Indoor
CommunityScience	1	Pest	Pest	Pilisszentiván 2084	male	05 - 10 Year	05 - 15 kg	Outdoor
CommunityScience	1	Pest	Pest	Pócsmegyer 2017	female	05 - 10 Year	50+ kg	Indoor
CommunityScience	1	Northern Great Plain	Hajdú-Bihar	Polgár	female	05 - 10 Year	50+ kg	Outdoor
CommunityScience	0	Pest	Pest	Pomáz	male	01 -05 Year	15-30 kg	Indoor
CommunityScience	0	Pest	Pest	Pomáz	female	01 -05 Year	05 - 15 kg	Mixed
CommunityScience	0	Pest	Pest	Pomáz	female	10+ Year	15-30 kg	Indoor
CommunityScience	0	Pest	Pest	Pomáz	female	10+ Year	15-30 kg	Indoor
CommunityScience	0	Pest	Pest	Pomáz	female	05 - 10 Year	05 - 15 kg	Mixed
CommunityScience	0	Pest	Pest	Pomáz 2013	unkown	NA	15-30 kg	Mixed
CommunityScience	1	Northern Hungary	Heves	Poroszló	unkown	NA	05 - 15 kg	NA
CommunityScience	1	Pest	Pest	Püspökhatvan	female	05 - 10 Year	15-30 kg	NA
CommunityScience	0	Central Transdanubia	Fejér	Pusztaszabolcs	female	01 -05 Year	05 - 15 kg	Indoor
CommunityScience	0	Western Transdanubia	Gy.-M.-Sopron	Gy?r	female	01 -05 Year	15-30 kg	Indoor
CommunityScience	0	Western Transdanubia	Gy.-M.-Sopron	Gy?r	male	01 -05 Year	15-30 kg	Indoor
CommunityScience	0	Western Transdanubia	Gy.-M.-Sopron	Gy?r	female	05 - 10 Year	05 - 15 kg	Indoor
CommunityScience	0	Western Transdanubia	Gy.-M.-Sopron	Gy?r	male	01 -05 Year	<5 kg	Indoor
CommunityScience	0	Western Transdanubia	Gy.-M.-Sopron	Gy?r	male	10+ Year	15-30 kg	Mixed
CommunityScience	0	Western Transdanubia	Gy.-M.-Sopron	Gy?r	female	01 -05 Year	05 - 15 kg	Mixed
CommunityScience	0	Western Transdanubia	Gy.-M.-Sopron	Gy?r	male	01 -05 Year	50+ kg	Outdoor
CommunityScience	0	Western Transdanubia	Gy.-M.-Sopron	Gy?r	female	10+ Year	05 - 15 kg	Indoor
CommunityScience	0	Western Transdanubia	Gy.-M.-Sopron	Gy?r	female	05 - 10 Year	05 - 15 kg	Mixed
CommunityScience	0	Western Transdanubia	Gy.-M.-Sopron	Gy?r	male	05 - 10 Year	15-30 kg	Indoor
CommunityScience	0	Western Transdanubia	Gy.-M.-Sopron	Gy?r	female	10+ Year	30-50 kg	Outdoor
CommunityScience	0	Western Transdanubia	Gy.-M.-Sopron	Gy?r	female	<1 Year	<5 kg	Indoor
CommunityScience	0	Western Transdanubia	Gy.-M.-Sopron	Gy?r	female	<1 Year	<5 kg	Outdoor
CommunityScience	0	Western Transdanubia	Gy.-M.-Sopron	Gy?r	female	05 - 10 Year	05 - 15 kg	Indoor
CommunityScience	0	Western Transdanubia	Gy.-M.-Sopron	Gy?r	male	01 -05 Year	15-30 kg	Outdoor
CommunityScience	0	Western Transdanubia	Gy.-M.-Sopron	Gy?r	unkown	NA	15-30 kg	Indoor
CommunityScience	0	Western Transdanubia	Gy.-M.-Sopron	Gy?r	female	05 - 10 Year	05 - 15 kg	Indoor
CommunityScience	0	Western Transdanubia	Gy.-M.-Sopron	Gy?r	male	01 -05 Year	30-50 kg	Mixed
CommunityScience	0	Western Transdanubia	Gy.-M.-Sopron	Gy?r	female	10+ Year	30-50 kg	Mixed
CommunityScience	0	Western Transdanubia	Gy.-M.-Sopron	Gy?r	male	01 -05 Year	15-30 kg	Mixed
CommunityScience	0	Western Transdanubia	Gy.-M.-Sopron	Gy?r	female	01 -05 Year	15-30 kg	Indoor
CommunityScience	0	Pest	Pest	Ráckeve	male	05 - 10 Year	30-50 kg	Mixed
CommunityScience	0	Pest	Pest	Ráckeve	male	05 - 10 Year	50+ kg	Outdoor
CommunityScience	1	Pest	Pest	Ráckeve	male	01 -05 Year	15-30 kg	Outdoor
CommunityScience	1	Northern Great Plain	J.-N.-Szolnok	Rákóczifalva 5085	female	05 - 10 Year	30-50 kg	Outdoor
CommunityScience	0	Western Transdanubia	Gy.-M.-Sopron	Fert?rákos	female	01 -05 Year	05 - 15 kg	Indoor
CommunityScience	0	Northern Great Plain	Szabolcs-Sz.-B.	Ramocsaháza	male	05 - 10 Year	05 - 15 kg	NA
CommunityScience	0	Western Transdanubia	Vas	Répcelak	female	01 -05 Year	05 - 15 kg	Indoor
CommunityScience	0	Northern Hungary	Nógrád	Rimóc	female	<1 Year	05 - 15 kg	Indoor
CommunityScience	0	Pest	Pest	Nagyk?rös	male	10+ Year	05 - 15 kg	Indoor
CommunityScience	0	Pest	Pest	Nagyk?rös	male	10+ Year	30-50 kg	Indoor
CommunityScience	0	Pest	Pest	K?röstetétlen	male	01 -05 Year	<5 kg	Indoor
CommunityScience	0	Southern Great Plain	Csongrád	RÖSZKE	female	01 -05 Year	30-50 kg	Indoor
CommunityScience	1	Southern Great Plain	Csongrád	Röszke	male	01 -05 Year	05 - 15 kg	Mixed
CommunityScience	0	Northern Hungary	B.-A.-Zemplén	Sajókeresztúr	male	10+ Year	30-50 kg	Mixed
CommunityScience	1	Northern Hungary	B.-A.-Zemplén	Sajókeresztúr	female	10+ Year	15-30 kg	Mixed
CommunityScience	0	Northern Hungary	B.-A.-Zemplén	Sajóörös	unkown	NA	<5 kg	Indoor
CommunityScience	0	Northern Hungary	B.-A.-Zemplén	Sajóörös	female	05 - 10 Year	05 - 15 kg	Mixed
CommunityScience	1	Northern Hungary	B.-A.-Zemplén	Sajórös 3586	male	05 - 10 Year	15-30 kg	Mixed
CommunityScience	1	Northern Hungary	B.-A.-Zemplén	Sajószöged	male	10+ Year	05 - 15 kg	Mixed
CommunityScience	1	Northern Hungary	B.-A.-Zemplén	Sajószöged	female	05 - 10 Year	15-30 kg	Mixed
CommunityScience	0	Northern Hungary	Nógrád	Salgótarján	male	05 - 10 Year	30-50 kg	Outdoor
CommunityScience	1	Northern Hungary	Nógrád	Salgótarján	male	<1 Year	05 - 15 kg	Outdoor
CommunityScience	0	Central Transdanubia	Fejér	Sárbogárd	female	01 -05 Year	30-50 kg	Outdoor
CommunityScience	1	Central Transdanubia	Fejér	Sárbogárd,7000	male	01 -05 Year	15-30 kg	Mixed
CommunityScience	0	Southern Great Plain	Békés	Sarkad	male	10+ Year	15-30 kg	Outdoor
CommunityScience	0	Western Transdanubia	Vas	Sárvár	male	01 -05 Year	50+ kg	Outdoor
CommunityScience	0	Northern Hungary	B.-A.-Zemplén	Sátoraljaújhely	female	05 - 10 Year	05 - 15 kg	Indoor
CommunityScience	0	Northern Hungary	B.-A.-Zemplén	Sátoraljaújhely	female	<1 Year	05 - 15 kg	Outdoor
CommunityScience	1	Southern Great Plain	Bács-Kiskun	Lakitelek	male	05 - 10 Year	30-50 kg	NA
CommunityScience	0	Central Transdanubia	Fejér	Seregélyes	male	01 -05 Year	50+ kg	Indoor
CommunityScience	0	Central Transdanubia	Fejér	Seregélyes	male	01 -05 Year	05 - 15 kg	Mixed
CommunityScience	1	Southern Transdanubia	Somogy	Siófok	female	05 - 10 Year	05 - 15 kg	Mixed
CommunityScience	1	Southern Transdanubia	Somogy	Siófok	male	05 - 10 Year	30-50 kg	Indoor
CommunityScience	0	Western Transdanubia	Zala	Söjtör	male	05 - 10 Year	15-30 kg	Outdoor
CommunityScience	0	Southern Great Plain	Bács-Kiskun	Solt	female	01 -05 Year	05 - 15 kg	Outdoor
CommunityScience	0	Southern Great Plain	Bács-Kiskun	Soltvadkert	female	01 -05 Year	15-30 kg	Indoor
CommunityScience	0	Western Transdanubia	Gy.-M.-Sopron	Sopron	unkown	NA	05 - 15 kg	Indoor
CommunityScience	0	Western Transdanubia	Gy.-M.-Sopron	Sopron	male	05 - 10 Year	05 - 15 kg	Indoor
CommunityScience	0	Western Transdanubia	Gy.-M.-Sopron	Sopron	male	05 - 10 Year	30-50 kg	Indoor
CommunityScience	0	Western Transdanubia	Gy.-M.-Sopron	Sopron	male	01 -05 Year	05 - 15 kg	Indoor
CommunityScience	0	Western Transdanubia	Gy.-M.-Sopron	Sopron	male	01 -05 Year	05 - 15 kg	Indoor
CommunityScience	0	Western Transdanubia	Gy.-M.-Sopron	Sopron 9400	male	01 -05 Year	05 - 15 kg	Indoor
CommunityScience	0	Pest	Budapest	Budapest	male	01 -05 Year	30-50 kg	Indoor
CommunityScience	0	Pest	Pest	Sóskút	male	01 -05 Year	15-30 kg	Outdoor
CommunityScience	0	Northern Great Plain	Szabolcs-Sz.-B.	Nyíregyháza	male	05 - 10 Year	30-50 kg	Outdoor
CommunityScience	0	Northern Great Plain	Szabolcs-Sz.-B.	Nyíregyháza	male	10+ Year	05 - 15 kg	Outdoor
CommunityScience	0	Northern Great Plain	Szabolcs-Sz.-B.	Nyíregyháza	female	01 -05 Year	15-30 kg	Outdoor
CommunityScience	0	Central Transdanubia	Fejér	Sukoró	male	01 -05 Year	05 - 15 kg	Indoor
CommunityScience	0	Central Transdanubia	Fejér	Sukoró	female	10+ Year	15-30 kg	Mixed
CommunityScience	1	Central Transdanubia	Fejér	Szabadegyháza	male	05 - 10 Year	05 - 15 kg	Mixed
CommunityScience	0	Pest	Pest	Szada	female	01 -05 Year	05 - 15 kg	Mixed
CommunityScience	1	Northern Great Plain	J.-N.-Szolnok	Szajol	male	05 - 10 Year	15-30 kg	Outdoor
CommunityScience	0	Northern Great Plain	J.-N.-Szolnok	szajol	male	01 -05 Year	05 - 15 kg	Mixed
CommunityScience	0	Central Transdanubia	Fejér	K?szárhegy	unkown	NA	30-50 kg	NA
CommunityScience	1	Central Transdanubia	Fejér	K?szárhegy	female	05 - 10 Year	50+ kg	Outdoor
CommunityScience	1	Southern Great Plain	Békés	Szarvas	female	05 - 10 Year	30-50 kg	Mixed
CommunityScience	0	Pest	Pest	Százhalombatta	male	01 -05 Year	30-50 kg	Mixed
CommunityScience	1	Pest	Pest	Százhalombatta	female	01 -05 Year	30-50 kg	Indoor
CommunityScience	0	Pest	Pest	Százhalombatta	male	05 - 10 Year	15-30 kg	Indoor
CommunityScience	0	Pest	Pest	Százhalombatta	unkown	NA	15-30 kg	Indoor
CommunityScience	1	Pest	Pest	Százhalombatta 2440	male	01 -05 Year	05 - 15 kg	Indoor
CommunityScience	0	Western Transdanubia	Vas	K?szeg	female	01 -05 Year	15-30 kg	Indoor
CommunityScience	0	Southern Great Plain	Csongrád	Szeged	female	05 - 10 Year	05 - 15 kg	Indoor
CommunityScience	0	Southern Great Plain	Csongrád	Szeged	female	10+ Year	<5 kg	Mixed
CommunityScience	0	Southern Great Plain	Csongrád	Szeged	male	05 - 10 Year	30-50 kg	Indoor
CommunityScience	0	Southern Great Plain	Csongrád	Szeged	female	01 -05 Year	15-30 kg	Indoor
CommunityScience	0	Southern Great Plain	Csongrád	Szeged	female	<1 Year	15-30 kg	Outdoor
CommunityScience	0	Southern Great Plain	Csongrád	Szeged	female	01 -05 Year	05 - 15 kg	Mixed
CommunityScience	0	Southern Great Plain	Csongrád	Szeged	male	10+ Year	05 - 15 kg	Indoor
CommunityScience	0	Southern Great Plain	Csongrád	Szeged	female	05 - 10 Year	15-30 kg	Indoor
CommunityScience	1	Southern Great Plain	Csongrád	Szeged	male	01 -05 Year	15-30 kg	NA
CommunityScience	1	Southern Great Plain	Csongrád	Szeged	unkown	NA	30-50 kg	Mixed
CommunityScience	0	Southern Great Plain	Csongrád	Szeged	female	01 -05 Year	05 - 15 kg	Indoor
CommunityScience	0	Southern Great Plain	Csongrád	Szeged	female	01 -05 Year	05 - 15 kg	Indoor
CommunityScience	0	Southern Great Plain	Csongrád	Szeged	male	01 -05 Year	05 - 15 kg	Outdoor
CommunityScience	1	Southern Great Plain	Csongrád	Szeged	female	01 -05 Year	05 - 15 kg	Indoor
CommunityScience	0	Southern Great Plain	Csongrád	Szeged	male	01 -05 Year	15-30 kg	Indoor
CommunityScience	1	Southern Great Plain	Csongrád	Szeged	male	01 -05 Year	05 - 15 kg	Indoor
CommunityScience	0	Southern Great Plain	Csongrád	Szeged	male	01 -05 Year	15-30 kg	Indoor
CommunityScience	0	Southern Great Plain	Csongrád	Szeged	female	05 - 10 Year	15-30 kg	Mixed
CommunityScience	0	Southern Great Plain	Csongrád	Szeged	male	05 - 10 Year	30-50 kg	Indoor
CommunityScience	1	Southern Great Plain	Csongrád	Szeged	female	05 - 10 Year	15-30 kg	Outdoor
CommunityScience	1	Southern Great Plain	Csongrád	Szeged	male	01 -05 Year	15-30 kg	Indoor
CommunityScience	1	Southern Great Plain	Csongrád	szeged	male	05 - 10 Year	30-50 kg	Outdoor
CommunityScience	0	Southern Great Plain	Csongrád	Szeged	male	05 - 10 Year	05 - 15 kg	Indoor
CommunityScience	0	Southern Great Plain	Csongrád	Szeged	male	01 -05 Year	30-50 kg	Mixed
CommunityScience	1	Southern Great Plain	Csongrád	Szeged	female	05 - 10 Year	30-50 kg	Mixed
CommunityScience	0	Southern Great Plain	Csongrád	Szeged	female	<1 Year	05 - 15 kg	Mixed
CommunityScience	0	Southern Great Plain	Csongrád	Szeged	male	01 -05 Year	15-30 kg	Indoor
CommunityScience	1	Southern Great Plain	Csongrád	Szeged	female	01 -05 Year	15-30 kg	Mixed
CommunityScience	0	Southern Great Plain	Csongrád	Szeged 6723	male	01 -05 Year	15-30 kg	Indoor
CommunityScience	0	Southern Great Plain	Csongrád	Szeged 6726	male	10+ Year	05 - 15 kg	Indoor
CommunityScience	0	Southern Great Plain	Csongrád	Szeged 6727	male	01 -05 Year	15-30 kg	Indoor
CommunityScience	0	Southern Great Plain	Csongrád	Szeged 6753	male	05 - 10 Year	05 - 15 kg	Indoor
CommunityScience	0	Southern Great Plain	Csongrád	Szeged, 6725	female	05 - 10 Year	15-30 kg	Outdoor
CommunityScience	0	Central Transdanubia	Fejér	Székesfehérvár	female	<1 Year	15-30 kg	Indoor
CommunityScience	0	Central Transdanubia	Fejér	Székesfehérvár	unkown	NA	05 - 15 kg	Mixed
CommunityScience	0	Central Transdanubia	Fejér	Székesfehérvár	unkown	NA	15-30 kg	Outdoor
CommunityScience	0	Central Transdanubia	Fejér	Székesfehérvár	female	01 -05 Year	15-30 kg	Indoor
CommunityScience	0	Central Transdanubia	Fejér	Székesfehérvár	male	01 -05 Year	05 - 15 kg	Indoor
CommunityScience	0	Central Transdanubia	Fejér	Székesfehérvár	male	01 -05 Year	05 - 15 kg	Indoor
CommunityScience	0	Central Transdanubia	Fejér	Székesfehérvár	male	<1 Year	<5 kg	Indoor
CommunityScience	1	Central Transdanubia	Fejér	Székesfehérvár	male	01 -05 Year	15-30 kg	Indoor
CommunityScience	0	Central Transdanubia	Fejér	Székesfehérvár	female	01 -05 Year	05 - 15 kg	Indoor
CommunityScience	0	Central Transdanubia	Fejér	Székesfehérvár	male	01 -05 Year	05 - 15 kg	Indoor
CommunityScience	0	Central Transdanubia	Fejér	Székesfehérvár	female	10+ Year	05 - 15 kg	Indoor
CommunityScience	0	Central Transdanubia	Fejér	Székesfehérvár	female	10+ Year	05 - 15 kg	Outdoor
CommunityScience	0	Central Transdanubia	Fejér	Székesfehérvár	male	10+ Year	15-30 kg	Indoor
CommunityScience	0	Central Transdanubia	Fejér	Székesfehérvár	female	01 -05 Year	15-30 kg	Indoor
CommunityScience	0	Central Transdanubia	Fejér	Székesfehérvár	female	01 -05 Year	15-30 kg	Outdoor
CommunityScience	1	Central Transdanubia	Fejér	Székesfehérvár 8000	male	01 -05 Year	05 - 15 kg	NA
CommunityScience	1	Southern Transdanubia	Tolna	Szekszárd	male	05 - 10 Year	30-50 kg	Outdoor
CommunityScience	1	Southern Transdanubia	Tolna	Szekszárd	female	01 -05 Year	05 - 15 kg	NA
CommunityScience	0	Southern Transdanubia	Tolna	Szekszárd, 7100	female	01 -05 Year	15-30 kg	Mixed
CommunityScience	0	Pest	Pest	Szentendre	female	10+ Year	05 - 15 kg	Indoor
CommunityScience	0	Pest	Pest	Szentendre	female	01 -05 Year	15-30 kg	Indoor
CommunityScience	0	Pest	Pest	Szentendre	male	10+ Year	15-30 kg	NA
CommunityScience	0	Pest	Pest	Szentendre	male	01 -05 Year	<5 kg	Mixed
CommunityScience	0	Pest	Pest	Szentendre	female	05 - 10 Year	15-30 kg	Mixed
CommunityScience	0	Southern Great Plain	Csongrád	Szentes	female	<1 Year	<5 kg	Mixed
CommunityScience	0	Southern Great Plain	Csongrád	Szentes 6600	female	05 - 10 Year	30-50 kg	Outdoor
CommunityScience	0	Western Transdanubia	Vas	Szentgotthárd	female	05 - 10 Year	30-50 kg	Indoor
CommunityScience	1	Northern Hungary	B.-A.-Zemplén	Szentistván	male	05 - 10 Year	05 - 15 kg	Indoor
CommunityScience	0	Pest	Pest	Szentmártonkáta	female	01 -05 Year	<5 kg	Indoor
CommunityScience	1	Pest	Pest	Szentmártonkáta	female	05 - 10 Year	15-30 kg	Mixed
CommunityScience	0	NA	NA	Szerbia) 21480	male	01 -05 Year	50+ kg	Outdoor
CommunityScience	1	Northern Hungary	B.-A.-Zemplén	Szerencs	male	05 - 10 Year	15-30 kg	Indoor
CommunityScience	0	Northern Hungary	B.-A.-Zemplén	Szerencs	unkown	NA	NA	Mixed
CommunityScience	1	Pest	Pest	Szigetbecse 2321	female	05 - 10 Year	30-50 kg	Mixed
CommunityScience	0	Pest	Pest	Szigethalom	female	05 - 10 Year	05 - 15 kg	Indoor
CommunityScience	0	Pest	Pest	Szigethalom	male	05 - 10 Year	05 - 15 kg	Indoor
CommunityScience	0	Pest	Pest	Szigethalom	unkown	NA	NA	Mixed
CommunityScience	0	Pest	Pest	Szigethalom	male	01 -05 Year	30-50 kg	Mixed
CommunityScience	0	Pest	Pest	Szigethalom	male	01 -05 Year	30-50 kg	Mixed
CommunityScience	0	Pest	Pest	Szigethalom 2315	unkown	NA	15-30 kg	Indoor
CommunityScience	1	Pest	Pest	Szigethalom, 2315	female	01 -05 Year	15-30 kg	Mixed
CommunityScience	1	Western Transdanubia	Gy.-M.-Sopron	Kisbajcs	male	05 - 10 Year	15-30 kg	Outdoor
CommunityScience	0	Pest	Pest	Szigetmonostor	female	01 -05 Year	05 - 15 kg	Indoor
CommunityScience	0	Pest	Pest	Szigetmonostor	male	05 - 10 Year	15-30 kg	Mixed
CommunityScience	0	Pest	Pest	Szigetmonostor 2015	female	01 -05 Year	15-30 kg	Mixed
CommunityScience	0	Pest	Pest	Szigetszentmiklós	male	01 -05 Year	15-30 kg	Mixed
CommunityScience	1	Pest	Pest	Szigetszentmiklós	male	05 - 10 Year	05 - 15 kg	Mixed
CommunityScience	1	Pest	Pest	Szigetszentmiklós	male	05 - 10 Year	30-50 kg	Outdoor
CommunityScience	0	Pest	Pest	Szilasliget	female	<1 Year	15-30 kg	Outdoor
CommunityScience	0	Northern Hungary	B.-A.-Zemplén	Szirmabeseny?	female	01 -05 Year	15-30 kg	Mixed
CommunityScience	1	Northern Hungary	B.-A.-Zemplén	Szirmabeseny?	female	01 -05 Year	30-50 kg	Mixed
CommunityScience	0	NA	NA	NA	male	05 - 10 Year	30-50 kg	Outdoor
CommunityScience	1	Pest	Pest	Sz?dliget	male	05 - 10 Year	15-30 kg	Outdoor
CommunityScience	0	Pest	Pest	Sz?dliget	male	01 -05 Year	30-50 kg	Indoor
CommunityScience	0	Pest	Pest	Szokolya 2624	female	05 - 10 Year	15-30 kg	Mixed
CommunityScience	0	Northern Great Plain	J.-N.-Szolnok	Szolnok	female	01 -05 Year	<5 kg	Indoor
CommunityScience	0	Northern Great Plain	J.-N.-Szolnok	Szolnok	female	05 - 10 Year	05 - 15 kg	Indoor
CommunityScience	0	Northern Great Plain	J.-N.-Szolnok	Szolnok	female	05 - 10 Year	05 - 15 kg	Indoor
CommunityScience	0	Northern Great Plain	J.-N.-Szolnok	Szolnok	male	05 - 10 Year	<5 kg	Indoor
CommunityScience	1	Northern Great Plain	J.-N.-Szolnok	Szolnok	male	10+ Year	15-30 kg	Mixed
CommunityScience	1	Northern Great Plain	J.-N.-Szolnok	Szolnok	male	10+ Year	50+ kg	Outdoor
CommunityScience	1	Northern Great Plain	J.-N.-Szolnok	Szolnok	unkown	NA	NA	Mixed
CommunityScience	0	Northern Great Plain	J.-N.-Szolnok	Szolnok	female	05 - 10 Year	15-30 kg	Indoor
CommunityScience	0	Northern Great Plain	J.-N.-Szolnok	Szolnok	male	<1 Year	05 - 15 kg	Indoor
CommunityScience	1	Northern Great Plain	J.-N.-Szolnok	Szolnok	unkown	NA	15-30 kg	Outdoor
CommunityScience	0	Northern Great Plain	J.-N.-Szolnok	SZOLNOK	female	05 - 10 Year	<5 kg	Indoor
CommunityScience	1	Northern Great Plain	J.-N.-Szolnok	szolnok	female	05 - 10 Year	30-50 kg	Outdoor
CommunityScience	0	Northern Great Plain	J.-N.-Szolnok	Szolnok	male	05 - 10 Year	15-30 kg	Outdoor
CommunityScience	0	Northern Great Plain	J.-N.-Szolnok	Szolnok	female	05 - 10 Year	05 - 15 kg	Indoor
CommunityScience	0	Northern Great Plain	J.-N.-Szolnok	Szolnok ,5000	male	<1 Year	05 - 15 kg	Indoor
CommunityScience	0	Northern Great Plain	J.-N.-Szolnok	Szolnok 5000	female	01 -05 Year	05 - 15 kg	Indoor
CommunityScience	0	Western Transdanubia	Vas	Szombathely	female	<1 Year	<5 kg	Indoor
CommunityScience	0	Western Transdanubia	Vas	Szombathely	female	10+ Year	05 - 15 kg	Indoor
CommunityScience	0	Western Transdanubia	Vas	Szombathely	male	01 -05 Year	15-30 kg	Outdoor
CommunityScience	0	Western Transdanubia	Vas	Szombathely	male	05 - 10 Year	50+ kg	Outdoor
CommunityScience	0	Western Transdanubia	Vas	Szombathely	male	01 -05 Year	15-30 kg	Mixed
CommunityScience	0	Western Transdanubia	Vas	Szombathely 9700	male	01 -05 Year	15-30 kg	Mixed
CommunityScience	0	Western Transdanubia	Vas	Szombathely 9700	male	10+ Year	15-30 kg	Indoor
CommunityScience	1	Northern Hungary	B.-A.-Zemplén	Miskolc	female	01 -05 Year	05 - 15 kg	Outdoor
CommunityScience	1	Northern Hungary	B.-A.-Zemplén	Mez?csát	male	10+ Year	<5 kg	Indoor
CommunityScience	1	Pest	Pest	Tápiógyörgye	female	10+ Year	15-30 kg	Outdoor
CommunityScience	1	Pest	Pest	Tápiógyörgye 2767	male	05 - 10 Year	30-50 kg	Outdoor
CommunityScience	0	Pest	Pest	Tápiószecs?	female	01 -05 Year	15-30 kg	Mixed
CommunityScience	0	Pest	Pest	Tápiószecs?	male	05 - 10 Year	15-30 kg	Indoor
CommunityScience	0	Pest	Pest	Tápiószecs?	male	10+ Year	05 - 15 kg	Mixed
CommunityScience	0	Pest	Pest	Tápiószele	male	01 -05 Year	30-50 kg	Indoor
CommunityScience	1	Pest	Pest	Tápiószele	male	01 -05 Year	05 - 15 kg	Outdoor
CommunityScience	0	Pest	Pest	Tápiószele	male	05 - 10 Year	15-30 kg	Indoor
CommunityScience	0	Pest	Pest	Tápiószele	female	01 -05 Year	15-30 kg	Mixed
CommunityScience	0	Pest	Pest	Tápiószele 2766	male	05 - 10 Year	15-30 kg	Mixed
CommunityScience	0	Central Transdanubia	Veszprém	Tapolca	male	01 -05 Year	05 - 15 kg	Indoor
CommunityScience	0	Central Transdanubia	Veszprém	Tapolca 8300	female	01 -05 Year	05 - 15 kg	Indoor
CommunityScience	1	Pest	Pest	Tárnok	female	01 -05 Year	30-50 kg	Outdoor
CommunityScience	0	Pest	Pest	Tárnok	male	05 - 10 Year	15-30 kg	Mixed
CommunityScience	0	Pest	Pest	Tárnok	male	<1 Year	05 - 15 kg	Indoor
CommunityScience	0	Pest	Pest	Tárnok	female	05 - 10 Year	15-30 kg	Mixed
CommunityScience	1	Pest	Pest	Tárnok	male	05 - 10 Year	30-50 kg	Mixed
CommunityScience	0	Pest	Pest	Tárnok 2461	female	01 -05 Year	05 - 15 kg	Indoor
CommunityScience	0	Pest	Pest	Tárnok 2461	female	01 -05 Year	15-30 kg	Mixed
CommunityScience	0	Central Transdanubia	Komárom-Esztergom	Tata	unkown	NA	05 - 15 kg	Indoor
CommunityScience	0	Central Transdanubia	Komárom-Esztergom	Tata	female	05 - 10 Year	15-30 kg	Outdoor
CommunityScience	0	Central Transdanubia	Komárom-Esztergom	Tata	female	01 -05 Year	05 - 15 kg	Mixed
CommunityScience	0	Central Transdanubia	Komárom-Esztergom	Tata	female	05 - 10 Year	15-30 kg	Indoor
CommunityScience	0	Central Transdanubia	Komárom-Esztergom	Tata	male	01 -05 Year	30-50 kg	Mixed
CommunityScience	1	Central Transdanubia	Komárom-Esztergom	Tata	female	01 -05 Year	15-30 kg	Mixed
CommunityScience	1	Central Transdanubia	Komárom-Esztergom	Tata 2890	unkown	NA	NA	Outdoor
CommunityScience	0	Central Transdanubia	Komárom-Esztergom	Tatabanya	female	<1 Year	05 - 15 kg	Indoor
CommunityScience	0	Central Transdanubia	Komárom-Esztergom	Tatabánya	male	01 -05 Year	15-30 kg	Indoor
CommunityScience	0	Central Transdanubia	Komárom-Esztergom	Tatabánya	female	01 -05 Year	05 - 15 kg	Indoor
CommunityScience	0	Central Transdanubia	Komárom-Esztergom	Tatabánya	female	01 -05 Year	15-30 kg	Indoor
CommunityScience	0	Central Transdanubia	Komárom-Esztergom	Tatabánya	male	01 -05 Year	30-50 kg	Mixed
CommunityScience	1	Central Transdanubia	Komárom-Esztergom	Tatabánya	male	01 -05 Year	30-50 kg	Mixed
CommunityScience	0	Central Transdanubia	Komárom-Esztergom	Tatabánya	female	01 -05 Year	15-30 kg	Mixed
CommunityScience	0	Central Transdanubia	Komárom-Esztergom	Tatabánya	female	01 -05 Year	05 - 15 kg	Indoor
CommunityScience	0	Central Transdanubia	Komárom-Esztergom	Tatabánya	male	05 - 10 Year	05 - 15 kg	Indoor
CommunityScience	0	Central Transdanubia	Komárom-Esztergom	Tatabánya	male	05 - 10 Year	15-30 kg	Indoor
CommunityScience	0	Central Transdanubia	Komárom-Esztergom	Tatabánya	male	10+ Year	05 - 15 kg	Indoor
CommunityScience	0	Central Transdanubia	Komárom-Esztergom	Tatabánya	male	05 - 10 Year	<5 kg	Indoor
CommunityScience	0	Northern Great Plain	Hajdú-Bihar	Téglás	unkown	NA	05 - 15 kg	Mixed
CommunityScience	1	Northern Great Plain	Hajdú-Bihar	Téglás	female	05 - 10 Year	30-50 kg	Outdoor
CommunityScience	0	Pest	Pest	Telki	male	01 -05 Year	15-30 kg	Indoor
CommunityScience	0	Pest	Pest	Telki	male	05 - 10 Year	05 - 15 kg	Indoor
CommunityScience	1	Northern Great Plain	Hajdú-Bihar	Tiszacsege 4066	male	10+ Year	05 - 15 kg	Mixed
CommunityScience	1	Northern Great Plain	Szabolcs-Sz.-B.	Tiszadada 4455	female	05 - 10 Year	15-30 kg	Outdoor
CommunityScience	1	Northern Great Plain	Szabolcs-Sz.-B.	Tiszadada, 4455	female	01 -05 Year	15-30 kg	NA
CommunityScience	0	Northern Great Plain	J.-N.-Szolnok	Tiszaderzs	male	05 - 10 Year	30-50 kg	Outdoor
CommunityScience	0	Northern Great Plain	J.-N.-Szolnok	Tiszaföldvár	female	<1 Year	<5 kg	Outdoor
CommunityScience	1	Northern Great Plain	J.-N.-Szolnok	Tiszafüred	male	10+ Year	<5 kg	Mixed
CommunityScience	1	Northern Great Plain	J.-N.-Szolnok	Tiszafüred	male	05 - 10 Year	05 - 15 kg	Outdoor
CommunityScience	1	Northern Great Plain	J.-N.-Szolnok	Tiszafüred	male	10+ Year	15-30 kg	Mixed
CommunityScience	1	Northern Great Plain	J.-N.-Szolnok	TISZAFÜRED	male	05 - 10 Year	05 - 15 kg	Indoor
CommunityScience	1	Southern Great Plain	Bács-Kiskun	Tiszakécske	male	01 -05 Year	15-30 kg	Outdoor
CommunityScience	0	Southern Great Plain	Bács-Kiskun	Tiszakécske 6060	male	01 -05 Year	15-30 kg	Outdoor
CommunityScience	0	Southern Great Plain	Bács-Kiskun	Tiszakécske 6060	female	05 - 10 Year	30-50 kg	Outdoor
CommunityScience	1	Northern Hungary	B.-A.-Zemplén	Tiszaluc	female	01 -05 Year	15-30 kg	Mixed
CommunityScience	1	Northern Great Plain	J.-N.-Szolnok	Tiszasas 5474	female	05 - 10 Year	30-50 kg	Outdoor
CommunityScience	1	Northern Great Plain	J.-N.-Szolnok	Tiszaszentimre	female	05 - 10 Year	15-30 kg	Outdoor
CommunityScience	0	Northern Hungary	B.-A.-Zemplén	Tiszaújváros	male	10+ Year	15-30 kg	Indoor
CommunityScience	0	Northern Hungary	B.-A.-Zemplén	Tiszaújváros	female	01 -05 Year	<5 kg	Indoor
CommunityScience	0	Northern Hungary	B.-A.-Zemplén	Tiszaújváros	male	01 -05 Year	15-30 kg	Indoor
CommunityScience	1	Northern Hungary	B.-A.-Zemplén	Tiszaújváros	unkown	05 - 10 Year	15-30 kg	Outdoor
CommunityScience	0	Northern Great Plain	Szabolcs-Sz.-B.	Tiszavasvári	male	<1 Year	<5 kg	Indoor
CommunityScience	0	Northern Great Plain	Szabolcs-Sz.-B.	Tiszavasvári	male	01 -05 Year	05 - 15 kg	Indoor
CommunityScience	1	Northern Great Plain	Szabolcs-Sz.-B.	Tiszavasvári	female	10+ Year	05 - 15 kg	Outdoor
CommunityScience	1	Northern Great Plain	Szabolcs-Sz.-B.	Tiszavasvári	female	05 - 10 Year	30-50 kg	Outdoor
CommunityScience	0	Pest	Pest	Tóalmás	male	01 -05 Year	05 - 15 kg	Mixed
CommunityScience	1	Pest	Pest	Tóalmás 2252	female	10+ Year	30-50 kg	Outdoor
CommunityScience	0	Northern Hungary	B.-A.-Zemplén	Tokaj	female	01 -05 Year	15-30 kg	Mixed
CommunityScience	0	Pest	Pest	Tököl	female	10+ Year	15-30 kg	Mixed
CommunityScience	0	Southern Transdanubia	Tolna	Tolna	female	01 -05 Year	15-30 kg	Indoor
CommunityScience	0	Western Transdanubia	Gy.-M.-Sopron	Töltéstava	female	01 -05 Year	15-30 kg	Mixed
CommunityScience	1	Southern Great Plain	Csongrád	Tömörkény	female	01 -05 Year	15-30 kg	Mixed
CommunityScience	0	Pest	Pest	Törökbálint	male	01 -05 Year	05 - 15 kg	Outdoor
CommunityScience	0	Pest	Pest	Törökbálint	female	01 -05 Year	05 - 15 kg	Mixed
CommunityScience	0	Northern Great Plain	J.-N.-Szolnok	Törökszentmiklós	unkown	NA	<5 kg	Indoor
CommunityScience	0	Northern Great Plain	J.-N.-Szolnok	Törökszentmiklós	male	<1 Year	<5 kg	Mixed
CommunityScience	1	Northern Great Plain	J.-N.-Szolnok	Tószeg	female	10+ Year	30-50 kg	Outdoor
CommunityScience	1	Northern Great Plain	J.-N.-Szolnok	Mez?túr	male	05 - 10 Year	30-50 kg	Mixed
CommunityScience	1	Northern Great Plain	J.-N.-Szolnok	Mez?túr	unkown	NA	30-50 kg	Outdoor
CommunityScience	1	Pest	Pest	Újszilvás 2768	female	05 - 10 Year	NA	Outdoor
CommunityScience	0	Pest	Pest	Üröm	female	01 -05 Year	15-30 kg	Outdoor
CommunityScience	1	Pest	Pest	Üröm	female	01 -05 Year	05 - 15 kg	Mixed
CommunityScience	0	Pest	Pest	Üröm	female	05 - 10 Year	05 - 15 kg	Indoor
CommunityScience	0	Pest	Pest	Üröm 2096	male	01 -05 Year	15-30 kg	Outdoor
CommunityScience	0	Southern Great Plain	Bács-Kiskun	Uszód,6332.	female	05 - 10 Year	50+ kg	Mixed
CommunityScience	0	Pest	Pest	Vác	male	01 -05 Year	15-30 kg	Indoor
CommunityScience	0	Pest	Pest	Vác	female	01 -05 Year	30-50 kg	Mixed
CommunityScience	1	Pest	Pest	Vác	male	01 -05 Year	05 - 15 kg	Outdoor
CommunityScience	0	Pest	Pest	Vác	male	10+ Year	05 - 15 kg	Indoor
CommunityScience	1	Pest	Pest	Vác	female	01 -05 Year	15-30 kg	Mixed
CommunityScience	0	Pest	Pest	Vác	female	01 -05 Year	15-30 kg	Indoor
CommunityScience	0	Pest	Pest	Vác 2600	female	10+ Year	15-30 kg	Indoor
CommunityScience	0	Pest	Pest	Vác 2600	female	01 -05 Year	15-30 kg	Indoor
CommunityScience	0	Pest	Pest	Vácduka 2167	female	01 -05 Year	30-50 kg	Indoor
CommunityScience	0	Central Transdanubia	Fejér	Vajta	female	<1 Year	<5 kg	Mixed
CommunityScience	0	Western Transdanubia	Gy.-M.-Sopron	Vámosszabadi	female	01 -05 Year	05 - 15 kg	Indoor
CommunityScience	0	Northern Hungary	B.-A.-Zemplén	Varbó	male	05 - 10 Year	05 - 15 kg	Outdoor
CommunityScience	0	Central Transdanubia	Veszprém	Várpalota	female	<1 Year	05 - 15 kg	Indoor
CommunityScience	0	Central Transdanubia	Veszprém	Várpalota	male	05 - 10 Year	05 - 15 kg	Indoor
CommunityScience	0	Central Transdanubia	Veszprém	Várpalota 8100	female	01 -05 Year	15-30 kg	Indoor
CommunityScience	0	Southern Great Plain	Csongrád	Hódmez?vásárhely	female	01 -05 Year	05 - 15 kg	Mixed
CommunityScience	0	Southern Great Plain	Csongrád	Hódmez?vásárhely	female	05 - 10 Year	30-50 kg	Mixed
CommunityScience	1	Southern Great Plain	Csongrád	Hódmez?vásárhely	female	05 - 10 Year	30-50 kg	Outdoor
CommunityScience	1	Southern Great Plain	Csongrád	Hódmez?vásárhely	female	01 -05 Year	15-30 kg	Mixed
CommunityScience	1	Southern Great Plain	Csongrád	Hódmez?vásárhely	male	10+ Year	15-30 kg	Outdoor
CommunityScience	1	Southern Great Plain	Csongrád	Hódmez?vásárhely	female	01 -05 Year	05 - 15 kg	Indoor
CommunityScience	0	Western Transdanubia	Vas	Vassurány	male	10+ Year	05 - 15 kg	Indoor
CommunityScience	0	Pest	Pest	Vecsés	female	05 - 10 Year	15-30 kg	Mixed
CommunityScience	0	Pest	Pest	Vecsés	unkown	01 -05 Year	15-30 kg	Outdoor
CommunityScience	0	Pest	Pest	Vecsés	unkown	<1 Year	15-30 kg	Outdoor
CommunityScience	1	Southern Great Plain	Békés	Szarvas	female	01 -05 Year	15-30 kg	Indoor
CommunityScience	0	Central Transdanubia	Fejér	Velence	male	05 - 10 Year	15-30 kg	Mixed
CommunityScience	0	Pest	Pest	Veresegyház	male	10+ Year	05 - 15 kg	Indoor
CommunityScience	0	Pest	Pest	Veresegyház	female	10+ Year	15-30 kg	Mixed
CommunityScience	0	Pest	Pest	Veresegyház	unkown	NA	30-50 kg	Indoor
CommunityScience	0	Pest	Pest	Veresegyház	male	01 -05 Year	30-50 kg	Mixed
CommunityScience	0	Pest	Pest	Veresegyház	female	<1 Year	15-30 kg	Outdoor
CommunityScience	0	Pest	Pest	Veresegyház	unkown	NA	30-50 kg	Mixed
CommunityScience	0	Central Transdanubia	Fejér	Vértesacsa	female	01 -05 Year	05 - 15 kg	Mixed
CommunityScience	0	Central Transdanubia	Komárom-Esztergom	Vértessomló	female	05 - 10 Year	15-30 kg	Indoor
CommunityScience	0	Central Transdanubia	Komárom-Esztergom	Vértessomló	female	01 -05 Year	15-30 kg	Indoor
CommunityScience	0	Central Transdanubia	Komárom-Esztergom	Vértessomló	female	05 - 10 Year	15-30 kg	Indoor
CommunityScience	0	Central Transdanubia	Komárom-Esztergom	Vértessomló	female	01 -05 Year	15-30 kg	Indoor
CommunityScience	0	Central Transdanubia	Komárom-Esztergom	Vértessomló	female	NA	15-30 kg	Mixed
CommunityScience	0	Central Transdanubia	Komárom-Esztergom	Vértestolna	female	<1 Year	05 - 15 kg	Mixed
CommunityScience	0	Central Transdanubia	Veszprém	Veszprém	male	<1 Year	05 - 15 kg	Indoor
CommunityScience	1	Central Transdanubia	Veszprém	Veszprém	female	01 -05 Year	05 - 15 kg	Outdoor
CommunityScience	1	Southern Great Plain	Békés	NA	male	01 -05 Year	15-30 kg	Outdoor
CommunityScience	1	Northern Hungary	Heves	Visonta	unkown	NA	05 - 15 kg	Outdoor
CommunityScience	1	Southern Great Plain	Békés	NA	female	01 -05 Year	05 - 15 kg	Mixed
CommunityScience	0	NA	NA	NA	female	01 -05 Year	NA	NA
CommunityScience	1	Northern Great Plain	J.-N.-Szolnok	Tiszabura	unkown	NA	NA	Outdoor
CommunityScience	1	Pest	Pest	Gyömr?	female	10+ Year	05 - 15 kg	Mixed
CommunityScience	1	Northern Great Plain	J.-N.-Szolnok	Zagyvarékas	male	05 - 10 Year	30-50 kg	Outdoor
CommunityScience	0	Western Transdanubia	Zala	Zalaegerszeg	male	05 - 10 Year	30-50 kg	Indoor
CommunityScience	0	Western Transdanubia	Zala	Zalaegerszeg	female	05 - 10 Year	15-30 kg	Outdoor
CommunityScience	1	Western Transdanubia	Zala	Zalaegerszeg	female	10+ Year	15-30 kg	Outdoor
CommunityScience	1	Western Transdanubia	Zala	Zalaegerszeg	male	01 -05 Year	05 - 15 kg	Indoor
CommunityScience	0	Western Transdanubia	Zala	Zalaegerszeg	female	01 -05 Year	05 - 15 kg	Mixed
CommunityScience	0	Western Transdanubia	Zala	Zalaegerszeg	male	01 -05 Year	15-30 kg	Indoor
CommunityScience	0	Western Transdanubia	Zala	Zalaegerszeg	male	01 -05 Year	05 - 15 kg	Indoor
CommunityScience	1	Western Transdanubia	Zala	Zalaegerszeg	female	05 - 10 Year	15-30 kg	Indoor
CommunityScience	0	Western Transdanubia	Zala	Zalaszentiván	male	05 - 10 Year	15-30 kg	Indoor
CommunityScience	0	Southern Transdanubia	Somogy	Zimány	male	01 -05 Year	30-50 kg	Mixed
CommunityScience	0	Southern Transdanubia	Somogy	Zimány 7471	male	01 -05 Year	30-50 kg	Mixed
CommunityScience	0	Pest	Pest	Zsámbék	male	05 - 10 Year	<5 kg	Indoor
CommunityScience	0	Pest	Pest	Zsámbék	female	01 -05 Year	15-30 kg	Mixed
CommunityScience	0	Pest	Pest	Zsámbok	male	01 -05 Year	15-30 kg	Mixed
CommunityScience	0	Southern Transdanubia	Somogy	Zselickislak	male	01 -05 Year	50+ kg	Mixed
CommunityScience	0	Southern Transdanubia	Somogy	Zselickislak	male	01 -05 Year	30-50 kg	Mixed
CommunityScience	0	Central Transdanubia	Veszprém	Révfülöp	female	05 - 10 Year	05 - 15 kg	Indoor
CommunityScience	0	Pest	Budapest	Budapest	male	01 -05 Year	05 - 15 kg	Indoor
CommunityScience	0	Northern Hungary	Nógrád	Somosk?újfalu	female	01 -05 Year	05 - 15 kg	Mixed
CommunityScience	0	NA	NA	NA	male	01 -05 Year	30-50 kg	Outdoor
CommunityScience	0	NA	NA	NA	female	01 -05 Year	15-30 kg	Indoor
CommunityScience	0	NA	NA	NA	unkown	NA	15-30 kg	Indoor
CommunityScience	0	NA	NA	NA	female	05 - 10 Year	30-50 kg	NA
CommunityScience	0	NA	NA	NA	male	05 - 10 Year	05 - 15 kg	Indoor
