# Supplementary material for: Complementing community science with xenomonitoring: Understanding the eco-epidemiology of Dirofilaria immitis infection in dogs and mosquitoes
Source: Parasit Vectors. 2025 Jun 20;18:233. doi: 10.1186/s13071-025-06882-0 (PMC12181931; doi:10.1186/s13071-025-06882-0)
Supplement: Supplementary file 2 — Supplementary Material 2. [file 13071_2025_6882_MOESM2_ESM.csv]

STable 2: Infection data of mosquitoes, obtained during molecular pathogen surveillance.
ID code	mosquitospecies	PCR_positivity	parasitespecies	n_ind	Location	County	Year
SZ_2023#910/1	Aedes koreicus	0	negative	1	Alattyán 3	J.-N.-Szolnok megye	2023
SZ_2023#910/2	Aedes koreicus	0	negative	1	Alattyán 3	J.-N.-Szolnok megye	2023
SZ_2023#910/3	Aedes koreicus	0	negative	1	Alattyán 3	J.-N.-Szolnok megye	2023
SZ_2023#910/4	Aedes koreicus	0	negative	1	Alattyán 3	J.-N.-Szolnok megye	2023
SZ_2023#910/5	Aedes koreicus	0	negative	1	Alattyán 3	J.-N.-Szolnok megye	2023
SZ_2023#911	Aedes vexans	0	negative	1	Alattyán 3	J.-N.-Szolnok megye	2023
SZ_2022#796	Aedes albopictus	0	negative	2	Balatonalmádi 1-2	Veszprém megye	2022
AND_2023#51	Aedes vexans	0	negative	9	Andaháza-halom	Hajdú-Bihar megye	2023
SZ_2023#2475	Aedes vexans	0	negative	1	Baja 2	Bács-Kiskun megye	2023
SZ_2023#1430	Aedes japonicus	0	negative	1	Bakonyszücs 1	Veszprém megye	2023
SZ_2023#1414	Aedes albopictus	0	negative	1	Balatonalmádi 1	Veszprém megye	2023
SZ_2023#1547	Aedes albopictus	0	negative	1	Balatonalmádi 2	Veszprém megye	2023
SZ_2023#1548	Aedes koreicus	0	negative	1	Balatonalmádi 2	Veszprém megye	2023
SZ_2023#1326	Aedes koreicus	0	negative	4	Balatonboglár 27	Somogy megye	2023
SZ_2023#1607	Aedes vexans	0	negative	1	Balatonfüred 2	Veszprém megye	2023
SZ_2023#1238/1	Aedes vexans	0	negative	1	Balogunyom 35	Vas megye	2023
SZ_2023#1238/2	Aedes vexans	0	negative	1	Balogunyom 35	Vas megye	2023
SZ_2023#1241/1	Aedes vexans	0	negative	1	Balogunyom 35	Vas megye	2023
SZ_2023#1241/2	Aedes vexans	0	negative	1	Balogunyom 35	Vas megye	2023
SZ_2023#1238	Aedes vexans	0	negative	18	Balogunyom 35	Vas megye	2023
SZ_2023#1241	Aedes vexans	0	negative	18	Balogunyom 35	Vas megye	2023
SZ_2023#1087/1	Aedes vexans	0	negative	1	Balogunyom 9	Vas megye	2023
SZ_2023#1087/2	Aedes vexans	0	negative	1	Balogunyom 9	Vas megye	2023
SZ_2023#1091/1	Aedes vexans	0	negative	1	Balogunyom 9	Vas megye	2023
SZ_2023#1091/2	Aedes vexans	0	negative	1	Balogunyom 9	Vas megye	2023
SZ_2023#1087	Aedes vexans	0	negative	18	Balogunyom 9	Vas megye	2023
SZ_2023#1091	Aedes vexans	0	negative	5	Balogunyom 9	Vas megye	2023
SZ_2023#1294	Aedes vexans	0	negative	10	Barcs 12	Somogy megye	2023
SZ_2023#1294/1	Aedes vexans	0	negative	1	Barcs 12	Somogy megye	2023
SZ_2023#1294/2	Aedes vexans	0	negative	1	Barcs 12	Somogy megye	2023
SZ_2023#1302	Aedes albopictus	0	negative	16	Barcs 12	Somogy megye	2023
SZ_2023#1292/3	Aedes albopictus	0	negative	1	Barcs 3	Somogy megye	2023
SZ_2023#1292/4	Aedes albopictus	0	negative	1	Barcs 3	Somogy megye	2023
SZ_2023#1292/5	Aedes albopictus	0	negative	1	Barcs 3	Somogy megye	2023
SZ_2023#1292/10	Aedes albopictus	0	negative	1	Barcs 3	Somogy megye	2023
SZ_2023#1292/11	Aedes albopictus	0	negative	1	Barcs 3	Somogy megye	2023
SZ_2023#1292/12	Aedes albopictus	0	negative	1	Barcs 3	Somogy megye	2023
SZ_2023#1292/13	Aedes albopictus	0	negative	1	Barcs 3	Somogy megye	2023
SZ_2023#1292/14	Aedes albopictus	0	negative	1	Barcs 3	Somogy megye	2023
SZ_2023#1292/15	Aedes albopictus	0	negative	1	Barcs 3	Somogy megye	2023
SZ_2023#1292/16	Aedes albopictus	0	negative	1	Barcs 3	Somogy megye	2023
SZ_2023#1292/17	Aedes albopictus	0	negative	1	Barcs 3	Somogy megye	2023
SZ_2023#1292/18	Aedes albopictus	0	negative	1	Barcs 3	Somogy megye	2023
SZ_2023#1292/19	Aedes albopictus	0	negative	1	Barcs 3	Somogy megye	2023
SZ_2023#1292/2	Aedes albopictus	0	negative	1	Barcs 3	Somogy megye	2023
SZ_2023#1292/20	Aedes albopictus	0	negative	1	Barcs 3	Somogy megye	2023
SZ_2023#1292/6	Aedes albopictus	0	negative	1	Barcs 3	Somogy megye	2023
SZ_2023#1292/7	Aedes albopictus	0	negative	1	Barcs 3	Somogy megye	2023
SZ_2023#1292/8	Aedes albopictus	0	negative	1	Barcs 3	Somogy megye	2023
SZ_2023#1292/9	Aedes albopictus	0	negative	1	Barcs 3	Somogy megye	2023
SZ_2023#1293/1	Aedes albopictus	0	negative	1	Barcs 3	Somogy megye	2023
SZ_2023#1275	Aedes vexans	0	negative	20	Barcs 3	Somogy megye	2023
SZ_2023#1276	Aedes vexans	0	negative	20	Barcs 3	Somogy megye	2023
SZ_2023#1277	Aedes vexans	0	negative	20	Barcs 3	Somogy megye	2023
SZ_2023#1278	Aedes vexans	0	negative	20	Barcs 3	Somogy megye	2023
SZ_2023#1286	Aedes vexans	0	negative	20	Barcs 3	Somogy megye	2023
SZ_2023#1292/1	Aedes albopictus	0	negative	1	Barcs 3	Somogy megye	2023
SZ_2023#1293	Aedes albopictus	0	negative	1	Barcs 3	Somogy megye	2023
SZ_2023#1311/1	Aedes koreicus	0	negative	1	Baté 10	Somogy megye	2023
SZ_2023#1311/2	Aedes koreicus	0	negative	1	Baté 10	Somogy megye	2023
SZ_2023#1311/3	Aedes koreicus	0	negative	1	Baté 10	Somogy megye	2023
SZ_2023#2216	Aedes albopictus	0	negative	20	Battonya 1	Békés megye	2023
SZ_2023#2220	Aedes albopictus	0	negative	20	Battonya 1	Békés megye	2023
SZ_2023#2217	Aedes albopictus	0	negative	1	Battonya 1	Békés megye	2023
SZ_2023#2195	Aedes albopictus	0	negative	18	Battonya 2	Békés megye	2023
SZ_2023#2195/1	Aedes albopictus	0	negative	1	Battonya 2	Békés megye	2023
SZ_2023#2195/2	Aedes albopictus	1	D.repens	1	Battonya 2	Békés megye	2023
SZ_2022#653	Aedes albopictus	0	negative	4	Battonya 1	Békés megye	2022
SZ_2022#650	Aedes albopictus	0	negative	4	Battonya 2	Békés megye	2022
SZ_2023#1126	Aedes koreicus	0	negative	1	Boconád 2	Heves megye	2023
SZ_2023#2206/2	Aedes vexans	1	D.immitis	1	Gyomaendr?d fürd? 2	Békés megye	2023
SZ_2022#816	Aedes albopictus	1	D.immitis	20	Bp 1222 Hegyfok u. 4/b	Budapest	2022
SZ_2022#819	Aedes albopictus	0	negative	1	Bp 1222 Hegyfok u. 4/b	Budapest	2022
SZ_2022#820	Aedes albopictus	0	negative	1	Bp 1222 Hegyfok u. 4/b	Budapest	2022
SZ_2022#821	Aedes albopictus	0	negative	1	Bp 1222 Hegyfok u. 4/b	Budapest	2022
SZ_2022#20	Aedes albopictus	0	negative	1	BP. Hengermalom köz 3.	Budapest	2022
SZ_2022#21	Aedes albopictus	0	negative	1	BP. Hengermalom köz 3.	Budapest	2022
SZ_2022#22	Aedes albopictus	0	negative	1	BP. Hengermalom köz 3.	Budapest	2022
SZ_2022#23	Aedes albopictus	0	negative	1	BP. Hengermalom köz 3.	Budapest	2022
SZ_2022#24	Aedes albopictus	0	negative	1	BP. Hengermalom köz 3.	Budapest	2022
SZ_2022#25	Aedes albopictus	0	negative	1	BP. Hengermalom köz 3.	Budapest	2022
SZ_2022#26	Aedes albopictus	0	negative	1	BP. Hengermalom köz 3.	Budapest	2022
SZ_2022#27	Aedes albopictus	0	negative	1	BP. Hengermalom köz 3.	Budapest	2022
SZ_2022#28	Aedes albopictus	0	negative	1	BP. Hengermalom köz 3.	Budapest	2022
SZ_2022#29	Aedes albopictus	0	negative	1	BP. Hengermalom köz 3.	Budapest	2022
SZ_2022#30	Aedes albopictus	0	negative	1	BP. Hengermalom köz 3.	Budapest	2022
SZ_2022#31	Aedes albopictus	0	negative	1	BP. Hengermalom köz 3.	Budapest	2022
SZ_2022#32	Aedes albopictus	0	negative	1	BP. Hengermalom köz 3.	Budapest	2022
SZ_2022#33	Aedes albopictus	0	negative	1	BP. Hengermalom köz 3.	Budapest	2022
SZ_2022#34	Aedes albopictus	0	negative	1	BP. Hengermalom köz 3.	Budapest	2022
SZ_2023#103/1	Aedes albopictus	0	negative	1	BudaiArboretum	Budapest	2023
SZ_2023#103/2	Aedes albopictus	0	negative	1	BudaiArboretum	Budapest	2023
SZ_2023#103/3	Aedes albopictus	0	negative	1	BudaiArboretum	Budapest	2023
SZ_2023#103/4	Aedes albopictus	0	negative	1	BudaiArboretum	Budapest	2023
SZ_2023#103/5	Aedes albopictus	0	negative	1	BudaiArboretum	Budapest	2023
SZ_2023#103/6	Aedes albopictus	0	negative	1	BudaiArboretum	Budapest	2023
SZ_2023#103/8	Aedes albopictus	0	negative	1	BudaiArboretum	Budapest	2023
SZ_2023#103/7	Aedes albopictus	0	negative	1	BudaiArboretum	Budapest	2023
SZ_2023#107	Aedes vexans	0	negative	11	BudaiArboretum	Budapest	2023
SZ_2023#2819/1	Aedes albopictus	0	negative	10	BudaiArboretum	Budapest	2023
SZ_2023#157	Aedes albopictus	0	negative	1	BudaiArboretum	Budapest	2023
SZ_2023#1803	Aedes albopictus	0	negative	12	BudaiArboretum	Budapest	2023
SZ_2023#1803/1	Aedes albopictus	0	negative	1	BudaiArboretum	Budapest	2023
SZ_2023#1803/2	Aedes albopictus	0	negative	1	BudaiArboretum	Budapest	2023
SZ_2023#1829	Aedes albopictus	0	negative	17	BudaiArboretum	Budapest	2023
SZ_2023#1829/1	Aedes albopictus	0	negative	1	BudaiArboretum	Budapest	2023
SZ_2023#1849/1	Aedes albopictus	0	negative	1	BudaiArboretum	Budapest	2023
SZ_2023#1849/2	Aedes albopictus	0	negative	1	BudaiArboretum	Budapest	2023
SZ_2023#1849/3	Aedes albopictus	0	negative	1	BudaiArboretum	Budapest	2023
SZ_2023#1861	Aedes koreicus	0	negative	1	BudaiArboretum	Budapest	2023
SZ_2023#1864/1	Aedes albopictus	0	negative	1	BudaiArboretum	Budapest	2023
SZ_2023#1864/3	Aedes albopictus	0	negative	1	BudaiArboretum	Budapest	2023
SZ_2023#1866	Aedes albopictus	0	negative	17	BudaiArboretum	Budapest	2023
SZ_2023#1871/1	Aedes albopictus	0	negative	1	BudaiArboretum	Budapest	2023
SZ_2023#1871/3	Aedes albopictus	0	negative	1	BudaiArboretum	Budapest	2023
SZ_2023#1881	Aedes vexans	0	negative	15	BudaiArboretum	Budapest	2023
SZ_2023#1881/1	Aedes vexans	0	negative	1	BudaiArboretum	Budapest	2023
SZ_2023#1897	Aedes albopictus	0	negative	17	BudaiArboretum	Budapest	2023
SZ_2023#1906	Aedes vexans	0	negative	19	BudaiArboretum	Budapest	2023
SZ_2023#1910	Aedes albopictus	0	negative	17	BudaiArboretum	Budapest	2023
SZ_2023#1944	Aedes albopictus	0	negative	15	BudaiArboretum	Budapest	2023
SZ_2023#1944/1	Aedes albopictus	0	negative	1	BudaiArboretum	Budapest	2023
SZ_2023#1944/3	Aedes albopictus	0	negative	1	BudaiArboretum	Budapest	2023
SZ_2022#799	Aedes vexans	0	negative	1	Budaörs 1-2	Pest megye	2022
SZ_2022#801	Aedes albopictus	0	negative	3	Budaörs 1-2	Pest megye	2022
SZ_2023#2492	Aedes koreicus	0	negative	1	Cece 1	Fejér megye	2023
SZ_2023#2215	Aedes koreicus	0	negative	1	Csabaszabadi 1	Békés megye	2023
SZ_2023#2237	Aedes koreicus	0	negative	1	Csabaszabadi 2	Békés megye	2023
SZ_2023#2237/1	Aedes koreicus	0	negative	1	Csabaszabadi 2	Békés megye	2023
SZ_2023#2237/2	Aedes koreicus	0	negative	1	Csabaszabadi 2	Békés megye	2023
SZ_2023#682	Aedes vexans	0	negative	1	Csengersima 3	Szabolcs-Sz.-B. megye	2023
SZ_2023#231	Aedes vexans	0	negative	1	Csesztve 1, 2	Nógrád megye	2023
SZ_2023#1564/1	Aedes vexans	0	negative	1	Csór 1	Fejér megye	2023
SZ_2023#1564/10	Aedes vexans	0	negative	1	Csór 1	Fejér megye	2023
SZ_2023#1564/1	Aedes vexans	0	negative	1	Csór 1	Fejér megye	2023
SZ_2023#1564/3	Aedes vexans	0	negative	1	Csór 1	Fejér megye	2023
SZ_2023#1564/4	Aedes vexans	0	negative	1	Csór 1	Fejér megye	2023
SZ_2023#1564/5	Aedes vexans	0	negative	1	Csór 1	Fejér megye	2023
SZ_2023#1564/6	Aedes vexans	0	negative	1	Csór 1	Fejér megye	2023
SZ_2023#1564/7	Aedes vexans	0	negative	1	Csór 1	Fejér megye	2023
SZ_2023#1564/8	Aedes vexans	0	negative	1	Csór 1	Fejér megye	2023
SZ_2023#1564/9	Aedes vexans	0	negative	1	Csór 1	Fejér megye	2023
SZ_2023#1581	Aedes vexans	0	negative	15	Csór 2	Fejér megye	2023
SZ_2023#1722	Aedes koreicus	0	negative	1	Dad 2	Komárom-Esztergom megye	2023
SZ_2023#1267	Aedes koreicus	0	negative	3	Darány 26	Somogy megye	2023
SZ_2023#1268/10	Aedes albopictus	0	negative	1	Darány 26	Somogy megye	2023
SZ_2023#1268/11	Aedes albopictus	0	negative	1	Darány 26	Somogy megye	2023
SZ_2023#1268/12	Aedes albopictus	0	negative	1	Darány 26	Somogy megye	2023
SZ_2023#1268/13	Aedes albopictus	0	negative	1	Darány 26	Somogy megye	2023
SZ_2023#1268/2	Aedes albopictus	0	negative	1	Darány 26	Somogy megye	2023
SZ_2023#1268/3	Aedes albopictus	0	negative	1	Darány 26	Somogy megye	2023
SZ_2023#1268/4	Aedes albopictus	0	negative	1	Darány 26	Somogy megye	2023
SZ_2023#1268/5	Aedes albopictus	0	negative	1	Darány 26	Somogy megye	2023
SZ_2023#1268/6	Aedes albopictus	0	negative	1	Darány 26	Somogy megye	2023
SZ_2023#1268/7	Aedes albopictus	0	negative	1	Darány 26	Somogy megye	2023
SZ_2023#1268/8	Aedes albopictus	0	negative	1	Darány 26	Somogy megye	2023
SZ_2023#1268/9	Aedes albopictus	0	negative	1	Darány 26	Somogy megye	2023
SZ_2023#1268/1	Aedes albopictus	0	negative	1	Darány 26	Somogy megye	2023
SZ_2023#1269	Aedes vexans	0	negative	20	Darány 26	Somogy megye	2023
SZ_2023#1261	Aedes albopictus	0	negative	3	Darány 27	Somogy megye	2023
DB_2023#1443	Aedes koreicus	0	negative	1	Debrecen	Hajdú-Bihar megye	2023
DB_2023#1454	Aedes albopictus	0	negative	1	Debrecen	Hajdú-Bihar megye	2023
DB_2023#1466	Aedes koreicus	0	negative	1	Debrecen	Hajdú-Bihar megye	2023
DB_2023#1480	Aedes albopictus	0	negative	1	Debrecen	Hajdú-Bihar megye	2023
DB_2023#1506	Aedes koreicus	0	negative	1	Debrecen	Hajdú-Bihar megye	2023
SZ_2022#1067	Aedes vexans	0	negative	1	Debrecen	Hajdú-Bihar megye	2022
SZ_2022#1070	Aedes albopictus	0	negative	1	Debrecen	Hajdú-Bihar megye	2022
SZ_2022#1073	Aedes vexans	0	negative	1	Debrecen	Hajdú-Bihar megye	2022
SZ_2022#1086	Aedes vexans	0	negative	1	Debrecen	Hajdú-Bihar megye	2022
SZ_2022#258	Aedes vexans	0	negative	1	Debrecen	Hajdú-Bihar megye	2022
SZ_2022#288	Aedes vexans	0	negative	1	Debrecen	Hajdú-Bihar megye	2022
SZ_2022#74	Aedes vexans	1	S.tundra	1	Debrecen	Hajdú-Bihar megye	2022
SZ_2023#929	Aedes vexans	0	negative	1	Dédestapolcsány 3	B.-A.-Zemplén megye	2023
SZ_2023#2627	Aedes vexans	0	negative	4	Dévaványa 1	Békés megye	2023
SZ_2023#2242	Aedes vexans	0	negative	18	Diósviszló 2	Baranya megye	2023
SZ_2023#2243	Aedes vexans	0	negative	16	Diósviszló 2	Baranya megye	2023
SZ_2023#2243/1	Aedes vexans	0	negative	1	Diósviszló 2	Baranya megye	2023
SZ_2023#2243/2	Aedes vexans	0	negative	1	Diósviszló 2	Baranya megye	2023
SZ_2023#2251	Aedes albopictus	0	negative	5	Diósviszló 2	Baranya megye	2023
SZ_2023#2252	Aedes koreicus	0	negative	4	Diósviszló 2	Baranya megye	2023
SZ_2023#2252/1	Aedes koreicus	0	negative	1	Diósviszló 2	Baranya megye	2023
SZ_2023#2252/2	Aedes koreicus	1	D.repens	1	Diósviszló 2	Baranya megye	2023
SZ_2022#926	Aedes vexans	0	negative	1	Domony	Pest megye	2022
SZ_2023#178	Aedes koreicus	0	negative	2	Doroghaza 1, 2	Nógrád megye	2023
SZ_2022#754	Aedes albopictus	0	negative	1	Dunakeszi 1	Pest megye	2022
SZ_2022#622	Aedes albopictus	0	negative	1	Dunakeszi Verseny u. 20	Pest megye	2022
SZ_2022#623	Aedes albopictus	0	negative	2	Dunakeszi Verseny u. 20	Pest megye	2022
SZ_2022#633	Aedes albopictus	0	negative	1	Dunakeszi Verseny u. 20	Pest megye	2022
SZ_2022#935	Aedes koreicus	0	negative	3	Dunakeszi, Rendorseg	Pest megye	2022
SZ_2022#817	Aedes albopictus	1	D.immitis	11	Bp 1222 Hegyfok u. 4/b	Budapest	2022
SZ_2022#660	Aedes albopictus	0	negative	2	Dunakeszi 1	Pest megye	2022
SZ_2022#658	Aedes vexans	0	negative	1	Dunakeszi 2	Pest megye	2022
SZ_2023#577	Aedes koreicus	0	negative	1	Ebes 1,2	Hajdú-Bihar megye	2023
SZ_2023#579	Aedes vexans	0	negative	20	Ebes 1,2	Hajdú-Bihar megye	2023
SZ_2023#580	Aedes vexans	0	negative	20	Ebes 1,2	Hajdú-Bihar megye	2023
SZ_2022#979	Aedes albopictus	0	negative	1	Eger, Napsugár u.	Heves megye	2022
SZ_2022#764	Aedes vexans	1	D.immitis	1	elnök1-2	Budapest	2022
SZ_2022#794	Aedes albopictus	1	D.immitis	9	hegyfok 1-2	Budapest	2022
SZ_2022#769	Aedes albopictus	0	negative	20	elnök1-2	Budapest	2022
SZ_2022#770	Aedes albopictus	0	negative	5	elnök1-2	Budapest	2022
SZ_2023#2343	Aedes vexans	0	negative	18	Endr?c 1	Baranya megye	2023
SZ_2023#2343/1	Aedes vexans	0	negative	1	Endr?c 1	Baranya megye	2023
SZ_2023#2343/2	Aedes vexans	0	negative	1	Endr?c 1	Baranya megye	2023
SZ_2023#2359	Aedes vexans	0	negative	20	Endr?c 2	Baranya megye	2023
SZ_2023#1799	Aedes vexans	1	S.tundra	1	Fülöpháza 1	Bács-Kiskun megye	2023
SZ_2022#795	Aedes albopictus	1	D.immitis	20	hegyfok 1-2	Budapest	2022
SZ_2022#645	Aedes koreicus	0	negative	1	Göd 2	Pest megye	2022
SZ_2023#2741	Aedes koreicus	0	negative	1	Gyermely 1	Komárom-Esztergom megye	2023
SZ_2023#2764	Aedes koreicus	0	negative	1	Gyermely 2	Komárom-Esztergom megye	2023
SZ_2023#2764/1	Aedes koreicus	0	negative	1	Gyermely 2	Komárom-Esztergom megye	2023
SZ_2023#2206	Aedes vexans	0	negative	5	Gyomaendr?d fürd? 2	Békés megye	2023
SZ_2023#2206/1	Aedes vexans	0	negative	1	Gyomaendr?d fürd? 2	Békés megye	2023
SZ_2022#1175	Aedes albopictus	1	D.immitis	17	BudaiArboretum	Budapest	2022
SZ_2023#2445	Aedes vexans	0	negative	6	Gyomaendr?d fürd? 3	Békés megye	2023
SZ_2023#1160	Aedes japonicus	0	negative	2	Gyöngyöshalász 2	Heves megye	2023
SZ_2023#2301	Aedes vexans	0	negative	18	Gy?r 1 lovarda	Gy.-M.-Sopron megye	2023
SZ_2023#2304	Aedes vexans	0	negative	18	Gy?r 1 lovarda	Gy.-M.-Sopron megye	2023
SZ_2023#2308	Aedes vexans	0	negative	18	Gy?r 1 lovarda	Gy.-M.-Sopron megye	2023
SZ_2023#2308/1	Aedes vexans	0	negative	1	Gy?r 1 lovarda	Gy.-M.-Sopron megye	2023
SZ_2023#2308/2	Aedes vexans	0	negative	1	Gy?r 1 lovarda	Gy.-M.-Sopron megye	2023
SZ_2023#2311	Aedes vexans	0	negative	18	Gy?r 1 lovarda	Gy.-M.-Sopron megye	2023
SZ_2022#824	Aedes vexans	0	negative	6	Gy?r, állatkert, flamingóknál	Gy.-M.-Sopron megye	2022
SZ_2022#486	Aedes albopictus	1	D.immitis	1	BudaiArboretum	Budapest	2022
SZ_2022#863	Aedes albopictus	1	D.immitis	1	BudaiArboretum	Budapest	2022
SZ_2023#669	Aedes koreicus	0	negative	1	Hencida 4	Hajdú-Bihar megye	2023
SZ_2023#194	Aedes vexans	0	negative	6	Ipolyatarnoc 1, 2	Nógrád megye	2023
SZ_2023#194/1	Aedes vexans	0	negative	1	Ipolyatarnoc 1, 2	Nógrád megye	2023
SZ_2023#194/2	Aedes vexans	0	negative	1	Ipolyatarnoc 1, 2	Nógrád megye	2023
SZ_2023#966	Aedes vexans	0	negative	1	Irota 6	B.-A.-Zemplén megye	2023
SZ_2023#938	Aedes vexans	0	negative	1	Irota 8	B.-A.-Zemplén megye	2023
SZ_2022#841	Aedes vexans	0	negative	2	Jánossomorja, tanya	Gy.-M.-Sopron megye	2022
SZ_2022#52	Aedes vexans	1	D.immitis	3	Kertészeti	Budapest	2022
SZ_2023#2380	Aedes vexans	0	negative	5	Kapuvár 2	Gy.-M.-Sopron megye	2023
SZ_2023#2380/1	Aedes vexans	0	negative	1	Kapuvár 2	Gy.-M.-Sopron megye	2023
SZ_2023#2380/2	Aedes vexans	0	negative	1	Kapuvár 2	Gy.-M.-Sopron megye	2023
SZ_2023#1101/1	Aedes vexans	0	negative	1	Kenyeri 26	Vas megye	2023
SZ_2023#1101/2	Aedes vexans	0	negative	1	Kenyeri 26	Vas megye	2023
SZ_2023#1101	Aedes vexans	0	negative	18	Kenyeri 26	Vas megye	2023
SZ_2023#1102	Aedes vexans	0	negative	6	Kenyeri 26	Vas megye	2023
SZ_2023#1076	Aedes vexans	0	negative	20	Kenyeri 27	Vas megye	2023
SZ_2023#2129	Aedes vexans	0	negative	17	Kerkaszentkirály 27	Zala megye	2023
SZ_2023#2131	Aedes vexans	0	negative	18	Kerkaszentkirály 27	Zala megye	2023
SZ_2023#2134	Aedes vexans	0	negative	18	Kerkaszentkirály 27	Zala megye	2023
SZ_2023#2138	Aedes vexans	0	negative	18	Kerkaszentkirály 27	Zala megye	2023
SZ_2023#2141	Aedes vexans	0	negative	17	Kerkaszentkirály 27	Zala megye	2023
SZ_2023#2142	Aedes vexans	0	negative	20	Kerkaszentkirály 27	Zala megye	2023
SZ_2023#2143	Aedes vexans	0	negative	18	Kerkaszentkirály 27	Zala megye	2023
SZ_2023#2163	Aedes vexans	0	negative	18	Kerkaszentkirály 6	Zala megye	2023
SZ_2023#2165	Aedes vexans	0	negative	18	Kerkaszentkirály 6	Zala megye	2023
SZ_2022#1104	Aedes vexans	0	negative	11	BudaiArboretum	Budapest	2022
SZ_2022#1108	Aedes albopictus	0	negative	20	BudaiArboretum	Budapest	2022
SZ_2022#1109	Aedes albopictus	0	negative	20	BudaiArboretum	Budapest	2022
SZ_2022#1110	Aedes albopictus	0	negative	20	BudaiArboretum	Budapest	2022
SZ_2022#1111	Aedes albopictus	0	negative	20	BudaiArboretum	Budapest	2022
SZ_2022#1117	Aedes albopictus	0	negative	20	BudaiArboretum	Budapest	2022
SZ_2022#1118	Aedes albopictus	0	negative	20	BudaiArboretum	Budapest	2022
SZ_2022#1126	Aedes albopictus	0	negative	20	BudaiArboretum	Budapest	2022
SZ_2022#1127	Aedes albopictus	0	negative	20	BudaiArboretum	Budapest	2022
SZ_2022#1128	Aedes albopictus	0	negative	16	BudaiArboretum	Budapest	2022
SZ_2022#1131	Aedes vexans	0	negative	19	BudaiArboretum	Budapest	2022
SZ_2022#1132	Aedes albopictus	0	negative	20	BudaiArboretum	Budapest	2022
SZ_2022#1133	Aedes albopictus	0	negative	20	BudaiArboretum	Budapest	2022
SZ_2022#1134	Aedes albopictus	0	negative	18	BudaiArboretum	Budapest	2022
SZ_2022#1138	Aedes albopictus	0	negative	20	BudaiArboretum	Budapest	2022
SZ_2022#1139	Aedes albopictus	0	negative	20	BudaiArboretum	Budapest	2022
SZ_2022#1140	Aedes albopictus	0	negative	20	BudaiArboretum	Budapest	2022
SZ_2022#1146	Aedes albopictus	0	negative	20	BudaiArboretum	Budapest	2022
SZ_2022#1147	Aedes albopictus	0	negative	20	BudaiArboretum	Budapest	2022
SZ_2022#1153	Aedes albopictus	0	negative	20	BudaiArboretum	Budapest	2022
SZ_2022#1156	Aedes koreicus	0	negative	2	BudaiArboretum	Budapest	2022
SZ_2022#1158	Aedes albopictus	0	negative	20	BudaiArboretum	Budapest	2022
SZ_2022#1159	Aedes albopictus	0	negative	20	BudaiArboretum	Budapest	2022
SZ_2022#1160	Aedes albopictus	0	negative	20	BudaiArboretum	Budapest	2022
SZ_2022#1163	Aedes albopictus	0	negative	1	BudaiArboretum	Budapest	2022
SZ_2022#1164	Aedes vexans	0	negative	4	BudaiArboretum	Budapest	2022
SZ_2022#1166	Aedes albopictus	0	negative	20	BudaiArboretum	Budapest	2022
SZ_2022#1168	Aedes albopictus	0	negative	1	BudaiArboretum	Budapest	2022
SZ_2022#1170	Aedes albopictus	0	negative	20	BudaiArboretum	Budapest	2022
SZ_2022#774	Aedes albopictus	1	D.immitis	20	tétényi 1-2	Budapest	2022
SZ_2022#1179	Aedes albopictus	0	negative	20	BudaiArboretum	Budapest	2022
SZ_2022#1180	Aedes koreicus	0	negative	1	BudaiArboretum	Budapest	2022
SZ_2022#1182	Aedes vexans	0	negative	2	BudaiArboretum	Budapest	2022
SZ_2022#1185	Aedes albopictus	0	negative	20	BudaiArboretum	Budapest	2022
SZ_2022#1186	Aedes albopictus	0	negative	2	BudaiArboretum	Budapest	2022
SZ_2022#1189	Aedes albopictus	0	negative	19	BudaiArboretum	Budapest	2022
SZ_2022#1192	Aedes albopictus	0	negative	20	BudaiArboretum	Budapest	2022
SZ_2022#1194	Aedes albopictus	0	negative	20	BudaiArboretum	Budapest	2022
SZ_2022#1196	Aedes albopictus	0	negative	20	BudaiArboretum	Budapest	2022
SZ_2022#1197	Aedes japonicus	0	negative	1	BudaiArboretum	Budapest	2022
SZ_2022#1198	Aedes albopictus	0	negative	20	BudaiArboretum	Budapest	2022
SZ_2022#1201	Aedes albopictus	0	negative	20	BudaiArboretum	Budapest	2022
SZ_2022#1205	Aedes albopictus	0	negative	2	BudaiArboretum	Budapest	2022
SZ_2022#1207	Aedes albopictus	0	negative	10	BudaiArboretum	Budapest	2022
SZ_2022#1208	Aedes koreicus	0	negative	1	BudaiArboretum	Budapest	2022
SZ_2022#1211	Aedes vexans	0	negative	1	BudaiArboretum	Budapest	2022
SZ_2022#1213	Aedes albopictus	0	negative	3	BudaiArboretum	Budapest	2022
SZ_2022#456	Aedes albopictus	0	negative	20	BudaiArboretum	Budapest	2022
SZ_2022#460	Aedes vexans	0	negative	8	BudaiArboretum	Budapest	2022
SZ_2022#471	Aedes albopictus	0	negative	4	BudaiArboretum	Budapest	2022
SZ_2022#475	Aedes albopictus	0	negative	8	BudaiArboretum	Budapest	2022
SZ_2022#476	Aedes vexans	0	negative	3	BudaiArboretum	Budapest	2022
SZ_2022#755	Aedes albopictus	1	D.immitis	1	Verseny 20	Budapest	2022
SZ_2022#845	Aedes albopictus	0	negative	9	BudaiArboretum	Budapest	2022
SZ_2022#852	Aedes albopictus	0	negative	15	BudaiArboretum	Budapest	2022
SZ_2022#856	Aedes albopictus	0	negative	1	BudaiArboretum	Budapest	2022
SZ_2022#857	Aedes albopictus	0	negative	1	BudaiArboretum	Budapest	2022
SZ_2022#861	Aedes albopictus	0	negative	20	BudaiArboretum	Budapest	2022
SZ_2022#953	Aedes koreicus	1	D.immitis	4	Szeged, Vadaspark, III.+p	Csongrád megye	2022
SZ_2022#867	Aedes albopictus	0	negative	10	BudaiArboretum	Budapest	2022
SZ_2022#870	Aedes albopictus	0	negative	20	BudaiArboretum	Budapest	2022
SZ_2022#872	Aedes albopictus	0	negative	1	BudaiArboretum	Budapest	2022
SZ_2022#877	Aedes vexans	0	negative	2	BudaiArboretum	Budapest	2022
SZ_2022#881	Aedes albopictus	0	negative	20	BudaiArboretum	Budapest	2022
SZ_2022#882	Aedes albopictus	0	negative	20	BudaiArboretum	Budapest	2022
SZ_2022#883	Aedes albopictus	0	negative	20	BudaiArboretum	Budapest	2022
SZ_2022#884	Aedes albopictus	0	negative	2	BudaiArboretum	Budapest	2022
SZ_2022#888	Aedes vexans	0	negative	1	BudaiArboretum	Budapest	2022
SZ_2022#889	Aedes albopictus	0	negative	20	BudaiArboretum	Budapest	2022
SZ_2022#893	Aedes albopictus	0	negative	20	BudaiArboretum	Budapest	2022
SZ_2022#894	Aedes albopictus	0	negative	20	BudaiArboretum	Budapest	2022
SZ_2022#897	Aedes albopictus	0	negative	20	BudaiArboretum	Budapest	2022
SZ_2022#902	Aedes albopictus	0	negative	20	BudaiArboretum	Budapest	2022
SZ_2022#903	Aedes albopictus	0	negative	6	BudaiArboretum	Budapest	2022
SZ_2022#906	Aedes albopictus	0	negative	20	BudaiArboretum	Budapest	2022
SZ_2022#907	Aedes albopictus	0	negative	20	BudaiArboretum	Budapest	2022
SZ_2022#909	Aedes albopictus	0	negative	1	BudaiArboretum	Budapest	2022
SZ_2022#911	Aedes albopictus	0	negative	20	BudaiArboretum	Budapest	2022
SZ_2022#912	Aedes albopictus	0	negative	9	BudaiArboretum	Budapest	2022
SZ_2022#919	Aedes vexans	0	negative	7	BudaiArboretum	Budapest	2022
SZ_2022#921	Aedes albopictus	0	negative	20	BudaiArboretum	Budapest	2022
SZ_2022#922	Aedes albopictus	0	negative	20	BudaiArboretum	Budapest	2022
SZ_2022#923	Aedes albopictus	0	negative	20	BudaiArboretum	Budapest	2022
SZ_2022#118	Aedes albopictus	0	negative	14	Kertészeti	Budapest	2022
SZ_2022#125	Aedes vexans	0	negative	1	Kertészeti	Budapest	2022
SZ_2022#127	Aedes vexans	0	negative	3	Kertészeti	Budapest	2022
SZ_2022#128	Aedes albopictus	0	negative	6	Kertészeti	Budapest	2022
SZ_2022#133	Aedes albopictus	0	negative	12	Kertészeti	Budapest	2022
SZ_2022#137	Aedes koreicus	0	negative	1	Kertészeti	Budapest	2022
SZ_2022#142	Aedes albopictus	0	negative	20	Kertészeti	Budapest	2022
SZ_2022#150	Aedes albopictus	0	negative	1	Kertészeti	Budapest	2022
SZ_2022#154	Aedes vexans	0	negative	7	Kertészeti	Budapest	2022
SZ_2022#155	Aedes albopictus	0	negative	4	Kertészeti	Budapest	2022
SZ_2022#837	Aedes vexans	1	D.immitis	1	Jánossomorja, tölgyes	Gy.-M.-Sopron megye	2022
SZ_2022#57	Aedes albopictus	0	negative	1	Kertészeti	Budapest	2022
SZ_2022#59	Aedes vexans	0	negative	5	Kertészeti	Budapest	2022
SZ_2022#62	Aedes koreicus	0	negative	1	Kertészeti	Budapest	2022
SZ_2022#64	Aedes albopictus	0	negative	5	Kertészeti	Budapest	2022
SZ_2022#66	Aedes vexans	0	negative	1	Kertészeti	Budapest	2022
SZ_2022#67	Aedes vexans	0	negative	3	Kertészeti	Budapest	2022
SZ_2022#71	Aedes albopictus	0	negative	1	Kertészeti	Budapest	2022
SZ_2023#952	Aedes vexans	0	negative	3	Krasznokvajda 4	B.-A.-Zemplén megye	2023
SZ_2022#637	Aedes japonicus	0	negative	1	Lábatlan1	Komárom-Esztergom megye	2022
SZ_2023#227	Aedes vexans	0	negative	1	Ludányhalászi 1, 2	Nógrád megye	2023
SZ_2022#805	Aedes vexans	0	negative	2	marcali 1-2	Somogy megye	2022
SZ_2022#806	Aedes albopictus	0	negative	13	marcali 1-2	Somogy megye	2022
SZ_2022#980	Aedes koreicus	1	D.immitis	1	Eger, Napsugár u.	Heves megye	2022
SZ_2022#810	Aedes albopictus	0	negative	20	marcali 3-4	Somogy megye	2022
SZ_2022#811	Aedes koreicus	0	negative	1	marcali 3-4	Somogy megye	2022
SZ_2022#812	Aedes vexans	1	S.tundra	1	marcali 3-4	Somogy megye	2022
SZ_2022#814	Aedes albopictus	0	negative	6	marcali5	Somogy megye	2022
SZ_2023#2477	Aedes koreicus	0	negative	1	Mecseknádasd 1	Baranya megye	2023
SZ_2023#2543	Aedes vexans	0	negative	2	Medina 1	Tolna megye	2023
SZ_2023#1664	Aedes vexans	0	negative	3	Mocsa 1	Komárom-Esztergom megye	2023
SZ_2023#1757	Aedes vexans	0	negative	1	Mocsa 2	Komárom-Esztergom megye	2023
SZ_2023#2077	Aedes vexans	0	negative	2	Nábrád 12	Szabolcs-Sz.-B. megye	2023
SZ_2023#1770	Aedes koreicus	0	negative	3	Nagyigmánd 1	Komárom-Esztergom megye	2023
SZ_2023#1615	Aedes japonicus	0	negative	1	Nagyigmánd 2	Komárom-Esztergom megye	2023
SZ_2023#2150	Aedes albopictus	0	negative	1	Nagykanizsa 5	Zala megye	2023
SZ_2023#1405	Aedes koreicus	0	negative	1	Nagyvázsony 2	Veszprém megye	2023
SZ_2023#1347	Aedes vexans	0	negative	1	Noszlop 1	Veszprém megye	2023
SZ_2023#1779	Aedes vexans	0	negative	8	Nyerges-újfalu 1	Komárom-Esztergom megye	2023
SZ_2023#1780/1	Aedes japonicus	0	negative	1	Nyerges-újfalu 1	Komárom-Esztergom megye	2023
SZ_2023#1780/2	Aedes japonicus	0	negative	1	Nyerges-újfalu 1	Komárom-Esztergom megye	2023
SZ_2023#1636	Aedes vexans	0	negative	1	Nyergesújfalu 2	Komárom-Esztergom megye	2023
SZ_2022#1043	Aedes vexans	0	negative	2	Nyíregyháza Állatkert	Szabolcs-Sz.-B. megye	2022
SZ_2022#1040	Aedes vexans	0	negative	2	Nyíregyháza szigetelés	Szabolcs-Sz.-B. megye	2022
SZ_2023#998	Aedes koreicus	0	negative	1	Nyírtelek 3	Szabolcs-Sz.-B. megye	2023
SZ_2023#2183/1	Aedes vexans	0	negative	1	Orosztony 4	Zala megye	2023
SZ_2023#1986/1	Aedes vexans	1	D.immitis	1	Tiszaföldvár 3	J.-N.-Szolnok megye	2023
SZ_2022#936	Aedes albopictus	1	D.immitis	1	Dunakeszi, Rendorseg	Pest megye	2022
SZ_2023#2183	Aedes vexans	0	negative	10	Orosztony 4	Zala megye	2023
SZ_2023#2485	Aedes vexans	0	negative	1	Pálfa 1	Tolna megye	2023
SZ_2023#2481/2	Aedes albopictus	0	negative	1	Pécs 1	Baranya megye	2023
SZ_2023#2481/1	Aedes albopictus	0	negative	1	Pécs 1	Baranya megye	2023
SZ_2023#2438	Aedes albopictus	0	negative	4	Pécs 2	Baranya megye	2023
SZ_2023#2438/1	Aedes albopictus	0	negative	1	Pécs 2	Baranya megye	2023
SZ_2023#2438/2	Aedes albopictus	0	negative	1	Pécs 2	Baranya megye	2023
SZ_2023#2438/3	Aedes albopictus	0	negative	1	Pécs 2	Baranya megye	2023
SZ_2022#789	Aedes albopictus	0	negative	21	péterhegyi 1-2	Budapest	2022
SZ_2022#790	Aedes koreicus	0	negative	2	péterhegyi 1-2	Budapest	2022
SZ_2023#340	Aedes koreicus	0	negative	1	Pétervására 1,2	Heves megye	2023
SZ_2023#1001	Aedes vexans	0	negative	18	Pókaszepetk 3	Zala megye	2023
SZ_2023#1007	Aedes vexans	0	negative	13	Pókaszepetk 3	Zala megye	2023
SZ_2023#1247/1	Aedes vexans	0	negative	1	Pókaszepetk 5	Zala megye	2023
SZ_2023#1250/2	Aedes vexans	0	negative	1	Pókaszepetk 5	Zala megye	2023
SZ_2023#1247	Aedes vexans	0	negative	18	Pókaszepetk 5	Zala megye	2023
SZ_2023#1247	Aedes vexans	0	negative	1	Pókaszepetk 5	Zala megye	2023
SZ_2023#1250	Aedes vexans	0	negative	18	Pókaszepetk 5	Zala megye	2023
SZ_2023#1250	Aedes vexans	0	negative	1	Pókaszepetk 5	Zala megye	2023
SZ_2023#1250/1	Aedes vexans	0	negative	1	Pókaszepetk 5	Zala megye	2023
SZ_2023#905	Aedes koreicus	0	negative	1	Polgár 4	Hajdú-Bihar megye	2023
SZ_2023#2269	Aedes vexans	0	negative	18	Rábapatona 1	Gy.-M.-Sopron megye	2023
SZ_2023#2269/2	Aedes vexans	0	negative	1	Rábapatona 1	Gy.-M.-Sopron megye	2023
SZ_2023#2271	Aedes vexans	0	negative	18	Rábapatona 1	Gy.-M.-Sopron megye	2023
SZ_2023#2271/1	Aedes vexans	0	negative	1	Rábapatona 1	Gy.-M.-Sopron megye	2023
SZ_2023#2254/1	Aedes vexans	0	negative	1	Rábapatona 2	Gy.-M.-Sopron megye	2023
SZ_2023#2256	Aedes vexans	0	negative	18	Rábapatona 2	Gy.-M.-Sopron megye	2023
SZ_2023#2258	Aedes vexans	0	negative	18	Rábapatona 2	Gy.-M.-Sopron megye	2023
SZ_2023#2263	Aedes vexans	0	negative	18	Rábapatona 2	Gy.-M.-Sopron megye	2023
SZ_2023#2263/1	Aedes vexans	0	negative	1	Rábapatona 2	Gy.-M.-Sopron megye	2023
SZ_2023#2263/2	Aedes vexans	0	negative	1	Rábapatona 2	Gy.-M.-Sopron megye	2023
SZ_2023#293	Aedes vexans	0	negative	20	Sarud 1, 2	Heves megye	2023
SZ_2023#294	Aedes vexans	0	negative	20	Sarud 1, 2	Heves megye	2023
SZ_2023#452	Aedes vexans	0	negative	20	Sarud 1,2	Heves megye	2023
SZ_2023#453	Aedes vexans	0	negative	17	Sarud 1,2	Heves megye	2023
SZ_2023#453/1	Aedes vexans	0	negative	1	Sarud 1,2	Heves megye	2023
SZ_2023#453/1	Aedes vexans	0	negative	1	Sarud 1,2	Heves megye	2023
SZ_2023#459	Aedes vexans	0	negative	15	Sarud 1,2	Heves megye	2023
SZ_2022#760	Aedes albopictus	0	negative	12	sebestyén 1-2	Budapest	2022
SZ_2023#1303	Aedes koreicus	0	negative	3	Segesd 4	Somogy megye	2023
SZ_2022#642	Aedes koreicus	1	D.immitis	2	Göd 1	Pest megye	2022
SZ_2023#1256/4	Aedes koreicus	0	negative	1	Segesd 6	Somogy megye	2023
SZ_2023#1256/5	Aedes koreicus	0	negative	1	Segesd 6	Somogy megye	2023
SZ_2023#1256/6	Aedes koreicus	0	negative	1	Segesd 6	Somogy megye	2023
SZ_2023#1256/7	Aedes koreicus	0	negative	1	Segesd 6	Somogy megye	2023
SZ_2023#1254/1	Aedes albopictus	0	negative	1	Segesd 6	Somogy megye	2023
SZ_2023#1254/2	Aedes albopictus	0	negative	1	Segesd 6	Somogy megye	2023
SZ_2023#1256/1	Aedes koreicus	0	negative	1	Segesd 6	Somogy megye	2023
SZ_2023#1256/2	Aedes koreicus	0	negative	1	Segesd 6	Somogy megye	2023
SZ_2023#1256/3	Aedes koreicus	0	negative	1	Segesd 6	Somogy megye	2023
SZ_2023#1318	Aedes japonicus	0	negative	1	Somogyacsa 5	Somogy megye	2023
SZ_2023#1496	Aedes albopictus	0	negative	1	Sümeg 1	Veszprém megye	2023
SZ_2023#1497	Aedes koreicus	0	negative	1	Sümeg 1	Veszprém megye	2023
SZ_2023#1035	Aedes japonicus	0	negative	1	Szalaf? 12	Vas megye	2023
SZ_2023#1657/1	Aedes vexans	0	negative	1	Szalkszentmárton 1	Bács-Kiskun megye	2023
SZ_2023#1657/2	Aedes vexans	0	negative	1	Szalkszentmárton 1	Bács-Kiskun megye	2023
SZ_2023#1691	Aedes vexans	0	negative	11	Szalkszentmárton 2	Bács-Kiskun megye	2023
SZ_2023#2418	Aedes vexans	0	negative	1	Szeged 1 Agora	Csongrád megye	2023
SZ_2023#2418	Aedes vexans	0	negative	1	Szeged 1 Agora	Csongrád megye	2023
SZ_2023#2418/1	Aedes vexans	0	negative	1	Szeged 1 Agora	Csongrád megye	2023
SZ_2023#2377	Aedes vexans	0	negative	1	Szeged 4 Pet?fi telep	Csongrád megye	2023
SZ_2022#949	Aedes vexans	0	negative	1	Szeged, Vadaspark, II.	Csongrád megye	2022
SZ_2022#942	Aedes vexans	0	negative	16	Szeged, Vadaspark, II.+III	Csongrád megye	2022
SZ_2022#634	Aedes koreicus	1	D.immitis	1	szentendre 1	Pest megye	2022
SZ_2022#954	Aedes koreicus	0	negative	4	Szeged, Vadaspark,Pingvin	Csongrád megye	2022
SZ_2022#1038	Aedes koreicus	1	D.immitis	2	Vác	Pest megye	2022
SZ_2022#1061	Aedes vexans	0	negative	1	Szerencs	B.-A.-Zemplén megye	2022
SZ_2023#345	Aedes koreicus	0	negative	1	Sz?csi 1,2	Heves megye	2023
SZ_2023#199	Aedes vexans	0	negative	1	Szurdokpuspoki 1, 2	Nógrád megye	2023
SZ_2023#200	Aedes koreicus	0	negative	1	Szurdokpuspoki 1, 2	Nógrád megye	2023
SZ_2023#214	Aedes koreicus	0	negative	1	Szurdokpuspoki 1, 2	Nógrád megye	2023
SZ_2022#930	Aedes koreicus	0	negative	8	Tatabanya	Komárom-Esztergom megye	2022
SZ_2022#1046	Aedes vexans	1	D.immitis	3	Vác	Pest megye	2022
SZ_2022#775	Aedes albopictus	0	negative	13	tétényi 1-2	Budapest	2022
SZ_2022#1048	Aedes vexans	1	D.immitis	4	Vác	Pest megye	2022
SZ_2023#1986/2	Aedes vexans	0	negative	1	Tiszaföldvár 3	J.-N.-Szolnok megye	2023
SZ_2023#1986/3	Aedes vexans	0	negative	1	Tiszaföldvár 3	J.-N.-Szolnok megye	2023
SZ_2023#2050	Aedes vexans	0	negative	1	Tiszaföldvár 8	J.-N.-Szolnok megye	2023
SZ_2023#847	Aedes vexans	0	negative	2	Tiszaszentimre 6	J.-N.-Szolnok megye	2023
SZ_2023#762	Aedes vexans	0	negative	2	Tiszaszentimre 9	J.-N.-Szolnok megye	2023
SZ_2023#2173	Aedes vexans	0	negative	3	Tófej 12	Zala megye	2023
SZ_2023#2424	Aedes japonicus	0	negative	1	Tormás 1	Baranya megye	2023
SZ_2023#2455	Aedes japonicus	0	negative	1	Tormás 2	Baranya megye	2023
SZ_2022#1031	Aedes koreicus	0	negative	5	Vác	Pest megye	2022
SZ_2022#1033	Aedes vexans	0	negative	1	Vác	Pest megye	2022
SZ_2022#1035	Aedes vexans	0	negative	7	Vác	Pest megye	2022
SZ_2022#1053	Aedes vexans	1	D.immitis	1	Vác	Pest megye	2022
SZ_2022#1045	Aedes koreicus	0	negative	6	Vác	Pest megye	2022
SZ_2022#663	Aedes vexans	1	D.immitis	1	Vác	Pest megye	2022
SZ_2022#599	Aedes vexans	1	D.immitis	1	Vácrátót	Pest megye	2022
SZ_2022#1049	Aedes koreicus	0	negative	10	Vác	Pest megye	2022
SZ_2022#612	Aedes koreicus	1	D.immitis	4	Vácrátót	Pest megye	2022
SZ_2022#1054	Aedes koreicus	0	negative	5	Vác	Pest megye	2022
SZ_2022#1056	Aedes vexans	0	negative	2	Vác	Pest megye	2022
SZ_2022#1058	Aedes koreicus	0	negative	13	Vác	Pest megye	2022
SZ_2022#198	Aedes vexans	1	S.tundra	11	Vác	Pest megye	2022
SZ_2022#199	Aedes koreicus	0	negative	3	Vác	Pest megye	2022
SZ_2022#208	Aedes koreicus	0	negative	6	Vác	Pest megye	2022
SZ_2022#209	Aedes vexans	1	S.tundra	10	Vác	Pest megye	2022
SZ_2022#228	Aedes vexans	0	negative	11	Vác	Pest megye	2022
SZ_2022#233	Aedes koreicus	0	negative	4	Vác	Pest megye	2022
SZ_2022#100	Aedes vexans	0	negative	5	Vác	Pest megye	2022
SZ_2022#1094	Aedes koreicus	0	negative	5	Vác	Pest megye	2022
SZ_2022#1095	Aedes vexans	0	negative	1	Vác	Pest megye	2022
SZ_2022#1098	Aedes koreicus	0	negative	5	Vác	Pest megye	2022
SZ_2022#1102	Aedes koreicus	0	negative	1	Vác	Pest megye	2022
SZ_2022#808	Aedes koreicus	1	D.immitis	1	marcali 1-2	Somogy megye	2022
SZ_2022#664	Aedes vexans	0	negative	4	Vác	Pest megye	2022
SZ_2022#676	Aedes vexans	1	S.tundra	12	Vác	Pest megye	2022
SZ_2022#677	Aedes koreicus	0	negative	6	Vác	Pest megye	2022
SZ_2022#701	Aedes vexans	0	negative	4	Vác	Pest megye	2022
SZ_2022#703	Aedes koreicus	0	negative	5	Vác	Pest megye	2022
SZ_2022#724	Aedes vexans	0	negative	2	Vác	Pest megye	2022
SZ_2022#725	Aedes koreicus	0	negative	12	Vác	Pest megye	2022
SZ_2022#730	Aedes albopictus	0	negative	1	Vác	Pest megye	2022
SZ_2022#738	Aedes koreicus	0	negative	1	Vác	Pest megye	2022
SZ_2022#740	Aedes koreicus	0	negative	8	Vác	Pest megye	2022
SZ_2022#741	Aedes vexans	0	negative	1	Vác	Pest megye	2022
SZ_2022#92	Aedes vexans	0	negative	2	Vác	Pest megye	2022
SZ_2023#1445/1	Aedes koreicus	0	negative	6	Vác	Pest megye	2023
SZ_2023#1175	Aedes koreicus	0	negative	2	Vác	Pest megye	2023
SZ_2023#1192	Aedes koreicus	0	negative	2	Vác	Pest megye	2023
SZ_2023#1229	Aedes koreicus	0	negative	3	Vác	Pest megye	2023
SZ_2023#1432	Aedes koreicus	0	negative	4	Vác	Pest megye	2023
SZ_2023#1452	Aedes koreicus	0	negative	4	Vác	Pest megye	2023
SZ_2023#2768/1	Aedes koreicus	0	negative	1	Vác	Pest megye	2023
SZ_2023#2768/10	Aedes koreicus	0	negative	1	Vác	Pest megye	2023
SZ_2023#2768/2	Aedes koreicus	0	negative	1	Vác	Pest megye	2023
SZ_2023#2768/3	Aedes koreicus	0	negative	1	Vác	Pest megye	2023
SZ_2023#2768/4	Aedes koreicus	0	negative	1	Vác	Pest megye	2023
SZ_2023#2768/5	Aedes koreicus	0	negative	1	Vác	Pest megye	2023
SZ_2023#2768/6	Aedes koreicus	0	negative	1	Vác	Pest megye	2023
SZ_2023#2768/7	Aedes koreicus	0	negative	1	Vác	Pest megye	2023
SZ_2023#2768/8	Aedes koreicus	0	negative	1	Vác	Pest megye	2023
SZ_2023#2768/9	Aedes koreicus	0	negative	1	Vác	Pest megye	2023
SZ_2023#2773	Aedes koreicus	0	negative	5	Vác	Pest megye	2023
SZ_2023#2775/1	Aedes koreicus	0	negative	1	Vác	Pest megye	2023
SZ_2023#2775/2	Aedes koreicus	0	negative	1	Vác	Pest megye	2023
SZ_2023#2775/3	Aedes koreicus	0	negative	1	Vác	Pest megye	2023
SZ_2023#2775/4	Aedes koreicus	0	negative	1	Vác	Pest megye	2023
SZ_2023#2775/5	Aedes koreicus	0	negative	1	Vác	Pest megye	2023
SZ_2023#2775/6	Aedes koreicus	0	negative	1	Vác	Pest megye	2023
SZ_2023#2775/7	Aedes koreicus	0	negative	1	Vác	Pest megye	2023
SZ_2023#2776	Aedes vexans	0	negative	20	Vác	Pest megye	2023
SZ_2022#829	Aedes koreicus	0	negative	1	Vác, Zsiványkút u. 4.	Pest megye	2022
SZ_2022#1026	Aedes koreicus	0	negative	1	Vácrátót	Pest megye	2022
SZ_2022#503	Aedes vexans	0	negative	1	Vácrátót	Pest megye	2022
SZ_2022#587	Aedes vexans	0	negative	1	Vácrátót	Pest megye	2022
SZ_2022#596	Aedes koreicus	0	negative	1	Vácrátót	Pest megye	2022
SZ_2023#1254/3	Aedes albopictus	1	D.immitis	1	Segesd 6	Somogy megye	2023
SZ_2023#2183/1	Aedes vexans	1	D.immitis	1	Orosztony 4	Zala megye	2023
SZ_2022#45	Aedes koreicus	0	negative	3	Vácrátót	Pest megye	2022
SZ_2022#83	Aedes vexans	0	negative	1	Vácrátót	Pest megye	2022
SZ_2023#1533	Aedes vexans	0	negative	1	Várpalota 2	Veszprém megye	2023
SZ_2023#322/1	Aedes japonicus	0	negative	1	verpelét 1,2	Heves megye	2023
SZ_2023#322/2	Aedes japonicus	0	negative	1	verpelét 1,2	Heves megye	2023
SZ_2023#322/3	Aedes japonicus	0	negative	1	verpelét 1,2	Heves megye	2023
SZ_2023#322/4	Aedes japonicus	0	negative	1	verpelét 1,2	Heves megye	2023
SZ_2023#2183/2	Aedes vexans	1	D.immitis	1	Orosztony 4	Zala megye	2023
SZ_2022#776	Aedes albopictus	0	negative	11	Virágos 1-2	Budapest	2022
SZ_2022#778	Aedes vexans	0	negative	1	Virágos 1-2	Budapest	2022
